# Supplementary material for: Therapeutic effects of skin repair plus ointment on molecular and morphological changes in burn wounds: A rat model
Source: PLoS One. 2025 Dec 19;20(12):e0338305. doi: 10.1371/journal.pone.0338305 (PMC12716683; doi:10.1371/journal.pone.0338305)
Supplement: S1 File — The datasets supporting this study have been deposited in Figshare and are publicly available at 10.6084/m9.figshare.30598193. (ZIP) [file pone.0338305.s001.zip]

Archive with 9 entries (8 files):
- Supporting data/
- Supporting data/1- FGF7.xlsx
- Supporting data/10- FGF2.xlsx
- Supporting data/2- E23K.xlsx
- Supporting data/3- Vegfa.xlsx
- Supporting data/5- IGF-1.xlsx
- Supporting data/7- Pdgfa.xlsx
- Supporting data/8- TGFbeta.xlsx
- Supporting data/9- Pdgfb.xlsx
