# Supplementary material for: Therapeutic effects of skin repair plus ointment on molecular and morphological changes in burn wounds: A rat model
Source: PLoS One. 2025 Dec 19;20(12):e0338305. doi: 10.1371/journal.pone.0338305 (PMC12716683; doi:10.1371/journal.pone.0338305)
Supplement: S1 File — The datasets supporting this study have been deposited in Figshare and are publicly available at 10.6084/m9.figshare.30598193. (ZIP) [file pone.0338305.s001.zip › Supporting data/1- FGF7.xlsx]

## Sheet: FGF7
Num	Sample	Ct value			ΔCt1 (GAPDH)	ΔCt2 (B-actin)	ΔΔCt1	ΔΔCt2	2^-ΔΔCt1	2^-ΔΔCt2	SD1	SD2		Average calibrator 1	Average calibrator 2
		GAPDH	B-actin	FGF7									d3	3.955	4.925
1	Con1 d3 skin	20.54	17.7	22.99	2.45	5.29	0	0	1	1	0.233345	0.516188	d6	4.19
2	Con2 d3 skin	19.42	16.39	23.21	3.79	6.82							d9	4.40667
3	Con3 d3 skin	18.6	18.16	22.72	4.12	4.56							d12	5.18
4	SLV1 d3 skin	19.34	18.24	24.21	4.87	5.97	0.32	1.295	0.80107	0.407536	0.841457	0.353553	d15	5.39
6	SLV3 d3 skin	20.15	17.36	23.83	3.68	6.47							d18	5.055
7	SR1 d3 skin	18.34	18.29	22.14	3.8	3.85	0.285	1.855	0.820742	0.276433	0.41328	0.155563	d21	5.81
8	SR2 d3 skin	19.25	16.98	23.87	4.62	6.89							d24	7.385
9	SR3 d3 skin	19.52	17.15	23.82	4.3	6.67							d30	6.48
10	Con4 d6 skin	18.24	18.28	22.59	4.35	4.31	0	4.42667	1	0.0464987	0.226274	0.127279
11	Con5 d6 skin	17.31	18.23	23.07	5.76	4.84
12	Con6 d6 skin	18.37	18.27	22.4	4.03	4.13
13	SLV4 d6 skin	16.54	17.99	20.07	3.53	2.08	-0.163333	-1.925	1.11987	3.79737	0.500033	1.30108
14	SLV5 d6 skin	17.6	16.16	22.13	4.53	5.97
15	SLV6 d6 skin	18.15	18.25	22.17	4.02	3.92
16	SR4 d6 skin	17.57	18.2	22.21	4.64	4.01	-0.095	-1.095	1.06807	2.13613	0.770746	0.254558
17	SR5 d6 skin	16.65	18.24	22.82	6.17	4.58
18	SR6 d6 skin	18.38	18.28	21.93	3.55	3.65
19	Con7 d9 skin	17.59	18.13	22.12	4.53	3.99	0	-0.72	1	1.64718	0.624206	0.304056
20	Con8 d9 skin	18.98	18.29	22.71	3.73	4.42
21	Con9 d9 skin	18.64	16.83	23.6	4.96	6.77
22	SLV7 d9 skin	17.38	18.11	22.56	5.18	4.45	-0.491667	-1.89	1.40607	3.70635	0.219203	0.615183
23	SLV8 d9 skin	17.61	18.21	21.68	4.07	3.47
24	SLV9 d9 skin	16.92	18.08	20.68	3.76	2.6
25	SR7 d9 skin	17.72	18.29	21.85	4.13	3.56	-0.601667	-0.39	1.51747	1.31039	0.459619	1.37886
26	SR8 d9 skin	18.22	16.18	24.8	6.58	8.62
27	SR9 d9 skin	18.26	16.23	21.74	3.48	5.51
28	Con10 d12 skin	17.14	18.1	22.33	5.19	4.23	0	-0.565	1	1.47939	0.0141421	0.183848
29	Con11 d12 skin	17.33	18.15	21.14	3.81	2.99
30	Con12 d12 skin	17.54	18.22	22.71	5.17	4.49
31	SLV10 d12 skin	17.57	17.46	24.66	7.09	7.2	1.34	1.745	0.395021	0.298334	0.806102	0.749533
32	SLV11 d12 skin	17.74	18.17	22.02	4.28	3.85
33	SLV12 d12 skin	16.75	16.56	22.7	5.95	6.14
34	SR10 d12 skin	17.83	18.27	23.22	5.39	4.95	0.326667	-0.331667	0.797377	1.25847	0.44658	0.400541
35	SR11 d12 skin	16.87	18.2	22.87	6	4.67
36	SR12 d12 skin	17.15	18.12	22.28	5.13	4.16
37	Con13 d15 skin	17.1	18.1	22.52	5.42	4.42	0	-0.385	1	1.30586	0.0424264	0.169706
38	Con14 d15 skin	17.52	18.22	22.88	5.36	4.66
39	Con15 d15 skin	17.42	18.18	20.85	3.43	2.67
40	SLV13 d15 skin	17.19	18.27	23.02	5.83	4.75	0.38	-0.368333	0.768438	1.29086	0.14	0.195021
41	SLV14 d15 skin	16.51	18.02	22.38	5.87	4.36
42	SLV15 d15 skin	17.02	18.07	22.63	5.61	4.56
43	SR13 d15 skin	17.44	18.2	21.98	4.54	3.78	-0.54	-0.735	1.45397	1.6644	0.31	0.373229
44	SR14 d15 skin	17.81	18.15	22.66	4.85	4.51
45	SR15 d15 skin	17.29	18.17	22.45	5.16	4.28
46	Con16 d18 skin	16.57	18.27	23.94	7.37	5.67	0	-0.965	1	1.95206	0.0212132	0.551543
47	Con17 d18 skin	16.63	18.13	21.7	5.07	3.57
48	Con18 d18 skin	17.45	18.14	22.49	5.04	4.35
49	SLV16 d18 skin	16.76	18.14	22.93	6.17	4.79	0.805	-0.611667	0.572362	1.52802	0.438406	0.416453
50	SLV17 d18 skin	16.75	18.17	22.3	5.55	4.13
51	SLV18 d18 skin	18.47	18.15	22.17	3.7	4.02
52	SR16 d18 skin	19.42	17.55	25.33	5.91	7.78	0.305	-0.13	0.809442	1.09429	0.777817	1.25158
53	SR17 d18 skin	16.57	18.21	23.89	7.32	5.68
54	SR18 d18 skin	17.35	18.25	22.16	4.81	3.91
55	Con21 d21 skin	17.51	18.33	22.81	5.3	4.48	0	-0.265	1	1.20164	0.721249	0.254558
56	Con26 d21 skin	17.54	18.09	24.99	7.45	6.9
57	Con29 d21 skin	16.56	18.04	22.88	6.32	4.84
58	SLV20 d21 skin	16.83	16.33	23.7	6.87	7.37	1.05667	2.645	0.480742	0.159873	0.335012	0.282843
59	SLV21 d21 skin	17.08	16.51	24.28	7.2	7.77
60	SLV22 d21 skin	16.68	18.13	23.21	6.53	5.08
61	SR19 d21 skin	17.51	18.28	26.16	8.65	7.88	-0.52	0.58	1.43396	0.668964	0.523259	0.417193
62	SR21 d21 skin	18.46	18.32	24.12	5.66	5.8
63	SR22 d21 skin	18.46	18.17	23.38	4.92	5.21
64	Con19 d24 skin	18.6	17.11	26.39	7.79	9.28	0	3.225	1	0.106949	0.572756	1.59806
65	Con20 d24 skin	17.7	18.22	22.29	4.59	4.07
66	Con22 d24 skin	18.49	18.45	25.47	6.98	7.02
67	SLV19 d24 skin	16.89	18.23	24.3	7.41	6.07	0.025	1.07	0.982821	0.476319	0	0.106066
68	SLV23 d24 skin	18.38	18.41	24.33	5.95	5.92
69	SLV24 d24 skin	17.95	16.56	25.36	7.41	8.8
70	SR20 d24 skin	18.82	17.3	25.98	7.16	8.68	-0.645	0.64	1.56374	0.641713	0.370405	0.148492
71	SR23 d24 skin	17.3	18.3	23.76	6.46	5.46
72	SR24 d24 skin	17.22	18.15	23.82	6.6	5.67
73	Con23 d30 skin	17.12	18.32	23.87	6.75	5.55	0	3.045	1	0.121161	0.505668	0.235797
74	Con24 d30 skin	18.37	16.87	25.04	6.67	8.17
75	Con25 d30 skin	17.87	17.01	24.72	6.85	7.71
76	Con27 d30 skin	18.28	16.78	24.81	6.53	8.03
77	Con28 d30 skin	18.51	18.34	24.11	5.6	5.77
78	SLV25 d30 skin	17.3	18.32	24.25	6.95	5.93	0.5075	3.44167	0.70344	0.0920354	0.364817	0.0550757
79	SLV28 d30 skin	17.43	16.47	24.89	7.46	8.42
80	SLV29 d30 skin	18.75	16.95	25.32	6.57	8.37
81	SLV30 d30 skin	18.53	17.19	25.5	6.97	8.31
82	SR25 d30 skin	17.97	17.65	24.9	6.93	7.25	1.005	3.14	0.49827	0.11344	0.376785	0.589491
83	SR26 d30 skin	17.57	16.97	25.3	7.73	8.33
84	SR27 d30 skin	17.84	17.49	25.55	7.71	8.06
85	SR28 d30 skin	17.67	16.62	25.24	7.57	8.62

## Sheet: Prism
Sample	ΔCt1 (GAPDH)	2^-ΔΔCt1	SD1		2^-ΔΔCt1
					CON	SLV	SR		Day3	Day6	Day9	Day12	Day15	Day18	Day21	Day24	Day30
Con1 d3 skin	2.45	1	0.233345		1	0.80107	0.820742		1	1	1	1	1	1	1	1	1
Con2 d3 skin	3.79				1	1.11987	1.06807		0.80107	1.11987	1.40607	0.395021	0.768438	0.572362	0.480742	0.982821	0.70344
Con3 d3 skin	4.12				1	1.40607	1.51747		0.820742	1.06807	1.51747	0.797377	1.45397	0.809442	1.43396	1.56374	0.49827
SLV1 d3 skin	4.87	0.80107	0.841457		1	0.395021	0.797377
SLV3 d3 skin	3.68				1	0.768438	1.45397
SR1 d3 skin	3.8	0.820742	0.41328		1	0.572362	0.809442
SR2 d3 skin	4.62				1	0.480742	1.43396
SR3 d3 skin	4.3				1	0.982821	1.56374
Con4 d6 skin	4.35	0.849685	0.226274		1	0.70344	0.49827
Con5 d6 skin	5.76
Con6 d6 skin	4.03
SLV4 d6 skin	3.53	0.951538	0.500033
SLV5 d6 skin	4.53
SLV6 d6 skin	4.02
SR4 d6 skin	4.64	0.907519	0.770746
SR5 d6 skin	6.17
SR6 d6 skin	3.55
Con7 d9 skin	4.53	0.731198	0.624206
Con8 d9 skin	3.73
Con9 d9 skin	4.96
SLV7 d9 skin	5.18	1.02811	0.684659
SLV8 d9 skin	4.07
SLV9 d9 skin	3.76
SR7 d9 skin	4.13	1.10957	0.459619
SR8 d9 skin	6.58
SR9 d9 skin	3.48
Con10 d12 skin	5.19	0.427798	0.0141421
Con11 d12 skin	3.81
Con12 d12 skin	5.17
SLV10 d12 skin	7.09	0.447513	0.806102
SLV11 d12 skin	4.28
SLV12 d12 skin	5.95
SR10 d12 skin	5.39	0.341116	0.44658
SR11 d12 skin	6
SR12 d12 skin	5.13
Con13 d15 skin	5.42	0.369847	0.0424264
Con14 d15 skin	5.36
Con15 d15 skin	3.43
SLV13 d15 skin	5.83	0.284204	0.14
SLV14 d15 skin	5.87
SLV15 d15 skin	5.61
SR13 d15 skin	4.54	0.537747	0.31
SR14 d15 skin	4.85
SR15 d15 skin	5.16
Con16 d18 skin	7.37	0.466516	0.0212132
Con17 d18 skin	5.07
Con18 d18 skin	5.04
SLV16 d18 skin	6.17	0.267016	0.438406
SLV17 d18 skin	5.55
SLV18 d18 skin	3.7
SR16 d18 skin	5.91	0.377618	0.777817
SR17 d18 skin	7.32
SR18 d18 skin	4.81
Con21 d21 skin	5.3	0.276433	0.721249
Con26 d21 skin	7.45
Con29 d21 skin	6.32
SLV20 d21 skin	6.87	0.132893	0.335012
SLV21 d21 skin	7.2
SLV22 d21 skin	6.53
SR19 d21 skin	8.65	0.396392	0.523259
SR21 d21 skin	5.66
SR22 d21 skin	4.92
Con19 d24 skin	7.79	0.0927827	0.572756
Con20 d24 skin	4.59
Con22 d24 skin	6.98
SLV19 d24 skin	7.41	0.0911888	0
SLV23 d24 skin	5.95
SLV24 d24 skin	7.41
SR20 d24 skin	7.16	0.145088	0.370405
SR23 d24 skin	6.46
SR24 d24 skin	6.6
Con23 d30 skin	6.75	0.17374	0.505668
Con24 d30 skin	6.67
Con25 d30 skin	6.85
Con27 d30 skin	6.53
Con28 d30 skin	5.6
SLV25 d30 skin	6.95	0.122216	0.364817
SLV28 d30 skin	7.46
SLV29 d30 skin	6.57
SLV30 d30 skin	6.97
SR25 d30 skin	6.93	0.0865693	0.376785
SR26 d30 skin	7.73
SR27 d30 skin	7.71
SR28 d30 skin	7.57

## Sheet: Horizontal
Num		1	2	3	4	6	7	8	9	10	11	12	13	14	15	16	17	18	19	20	21	22	23	24	25	26	27	28	29	30	31	32	33	34	35	36	37	38	39	40	41	42	43	44	45	46	47	48	49
Sample		Con1 d3 skin	Con2 d3 skin	Con3 d3 skin	SLV1 d3 skin	SLV3 d3 skin	SR1 d3 skin	SR2 d3 skin	SR3 d3 skin	Con4 d6 skin	Con5 d6 skin	Con6 d6 skin	SLV4 d6 skin	SLV5 d6 skin	SLV6 d6 skin	SR4 d6 skin	SR5 d6 skin	SR6 d6 skin	Con7 d9 skin	Con8 d9 skin	Con9 d9 skin	SLV7 d9 skin	SLV8 d9 skin	SLV9 d9 skin	SR7 d9 skin	SR8 d9 skin	SR9 d9 skin	Con10 d12 skin	Con11 d12 skin	Con12 d12 skin	SLV10 d12 skin	SLV11 d12 skin	SLV12 d12 skin	SR10 d12 skin	SR11 d12 skin	SR12 d12 skin	Con13 d15 skin	Con14 d15 skin	Con15 d15 skin	SLV13 d15 skin	SLV14 d15 skin	SLV15 d15 skin	SR13 d15 skin	SR14 d15 skin	SR15 d15 skin	Con16 d18 skin	Con17 d18 skin	Con18 d18 skin	SLV16 d18 skin
Ct value	GAPDH	20.54	19.42	18.6	19.34	20.15	18.34	19.25	19.52	18.24	17.31	18.37	16.54	17.6	18.15	17.57	16.65	18.38	17.59	18.98	18.64	17.38	17.61	16.92	17.72	18.22	18.26	17.14	17.33	17.54	17.57	17.74	16.75	17.83	16.87	17.15	17.1	17.52	17.42	17.19	16.51	17.02	17.44	17.81	17.29	16.57	16.63	17.45	16.76
	B-actin	17.7	16.39	18.16	18.24	17.36	18.29	16.98	17.15	18.28	18.23	18.27	17.99	16.16	18.25	18.2	18.24	18.28	18.13	18.29	16.83	18.11	18.21	18.08	18.29	16.18	16.23	18.1	18.15	18.22	17.46	18.17	16.56	18.27	18.2	18.12	18.1	18.22	18.18	18.27	18.02	18.07	18.2	18.15	18.17	18.27	18.13	18.14	18.14
	FGF7	22.99	23.21	22.72	24.21	23.83	22.14	23.87	23.82	22.59	23.07	22.4	20.07	22.13	22.17	22.21	22.82	21.93	22.12	22.71	23.6	22.56	21.68	20.68	21.85	24.8	21.74	22.33	21.14	22.71	24.66	22.02	22.7	23.22	22.87	22.28	22.52	22.88	20.85	23.02	22.38	22.63	21.98	22.66	22.45	23.94	21.7	22.49	22.93
ΔCt1 (GAPDH)		2.45	3.79	4.12	4.87	3.68	3.8	4.62	4.3	4.35	5.76	4.03	3.53	4.53	4.02	4.64	6.17	3.55	4.53	3.73	4.96	5.18	4.07	3.76	4.13	6.58	3.48	5.19	3.81	5.17	7.09	4.28	5.95	5.39	6	5.13	5.42	5.36	3.43	5.83	5.87	5.61	4.54	4.85	5.16	7.37	5.07	5.04	6.17
ΔCt2 (B-actin)		5.29	6.82	4.56	5.97	6.47	3.85	6.89	6.67	4.31	4.84	4.13	2.08	5.97	3.92	4.01	4.58	3.65	3.99	4.42	6.77	4.45	3.47	2.6	3.56	8.62	5.51	4.23	2.99	4.49	7.2	3.85	6.14	4.95	4.67	4.16	4.42	4.66	2.67	4.75	4.36	4.56	3.78	4.51	4.28	5.67	3.57	4.35	4.79
ΔΔCt1		-1.00333	0.336667	0.666667	1.41667	0.226667	0.346667	1.16667	0.846667	0.896667	2.30667	0.576667	0.0766667	1.07667	0.566667	1.18667	2.71667	0.0966667	1.07667	0.276667	1.50667	1.72667	0.616667	0.306667	0.676667	3.12667	0.0266667	1.73667	0.356667	1.71667	3.63667	0.826667	2.49667	1.93667	2.54667	1.67667	1.96667	1.90667	-0.0233333	2.37667	2.41667	2.15667	1.08667	1.39667	1.70667	3.91667	1.61667	1.58667	2.71667
ΔΔCt2		-0.266667	1.26333	-0.996667	0.413333	0.913333	-1.70667	1.33333	1.11333	-1.24667	-0.716667	-1.42667	-3.47667	0.413333	-1.63667	-1.54667	-0.976667	-1.90667	-1.56667	-1.13667	1.21333	-1.10667	-2.08667	-2.95667	-1.99667	3.06333	-0.0466667	-1.32667	-2.56667	-1.06667	1.64333	-1.70667	0.583333	-0.606667	-0.886667	-1.39667	-1.13667	-0.896667	-2.88667	-0.806667	-1.19667	-0.996667	-1.77667	-1.04667	-1.27667	0.113333	-1.98667	-1.20667	-0.766667
2^-ΔΔCt1		2.00463	0.791869	0.629961	0.374577	0.854607	0.786399	0.445449	0.556068	0.537126	0.202127	0.670511	0.948246	0.474123	0.675175	0.439317	0.152125	0.935191	0.474123	0.825496	0.351923	0.302149	0.652176	0.808508	0.625609	0.114493	0.981686	0.300062	0.780967	0.304251	0.0803997	0.56383	0.177186	0.261219	0.17115	0.312805	0.255843	0.266708	1.0163	0.192554	0.187288	0.224274	0.470848	0.379806	0.306367	0.0662164	0.326088	0.33294	0.152125
2^-ΔΔCt2		1.20303	0.41658	1.99538	0.750886	0.530957	3.26406	0.39685	0.462225	2.37293	1.64338	2.68825	11.1322	0.750886	3.10947	2.92141	1.96791	3.74942	2.9622	2.19872	0.431271	2.15348	4.24766	7.76328	3.99077	0.119631	1.03288	2.50822	5.92439	2.09459	0.320116	3.26406	0.66742	1.52274	1.8489	2.63293	2.19872	1.86176	7.3956	1.74917	2.29209	1.99538	3.42634	2.06575	2.42279	0.92445	3.9632	2.30804	1.70133
Mean1		0.710915			0.614592		0.595972			0.469921			0.699181			0.508878			0.550514			0.587611			0.573929			0.46176			0.273805			0.248391			0.512952			0.201372			0.385674			0.241748			0.409588
SD1		0.114486			0.339433		0.173942			0.241316			0.237971			0.39614			0.245855			0.25928			0.4359			0.276449			0.255789			0.0716932			0.43595			0.0200075			0.0823973			0.152053			0.377424
Mean2		1.5992			0.640922		0.429538			2.23485			1.93018			3.33542			2.58046			3.20057			0.576254			2.30141			0.493768			1.68582			2.03024			2.01221			2.24427			2.44383			3.33951
SD2		0.560283			0.155514		0.0462268			0.535944			1.66777			0.585487			0.539855			1.48081			0.645761			0.292485			0.245581			0.230632			0.23827			0.271856			0.252461			0.978344			0.150603
[truncated: 36 more columns]
