# Supplementary material for: Therapeutic effects of skin repair plus ointment on molecular and morphological changes in burn wounds: A rat model
Source: PLoS One. 2025 Dec 19;20(12):e0338305. doi: 10.1371/journal.pone.0338305 (PMC12716683; doi:10.1371/journal.pone.0338305)
Supplement: S1 File — The datasets supporting this study have been deposited in Figshare and are publicly available at 10.6084/m9.figshare.30598193. (ZIP) [file pone.0338305.s001.zip › Supporting data/10- FGF2.xlsx]

## Sheet: FGF2
Num	Sample	Ct value			ΔCt1 (GAPDH)	ΔCt2 (B-actin)	ΔΔCt1	ΔΔCt2	2^-ΔΔCt1	2^-ΔΔCt2	SD1	SD2		Average calibrator 1	Average calibrator 2
		GAPDH	B-actin	FGF2									d3	7.985	8.995
1	Con1 d3 skin	20.54	17.7	27.36	6.82	9.66	0	0	1	1	0.13435	0.940452	d6	8.12667
2	Con2 d3 skin	19.42	16.39	27.5	8.08	11.11							d9	8.015
3	Con3 d3 skin	18.6	18.16	26.49	7.89	8.33							d12	7.46
4	SLV1 d3 skin	19.34	18.24	27.85	8.51	9.61	0.37	1.305	0.773782	0.404721	0.219203	0.975807	d15	8.46667
6	SLV3 d3 skin	20.15	17.36	28.35	8.2	10.99							d18	8.62
7	SR1 d3 skin	18.34	18.29	26.58	8.24	8.29	0.07	1.95	0.952638	0.258816	0.26163	0.997021	d21	9.765
8	SR2 d3 skin	19.25	16.98	28.63	9.38	11.65							d24	8.755
9	SR3 d3 skin	19.52	17.15	27.39	7.87	10.24							d30	8.1875
10	Con4 d6 skin	18.24	18.28	26.36	8.12	8.08	0	-1.155	1	2.22684	0.270062	0.31749
11	Con5 d6 skin	17.31	18.23	25.71	8.4	7.48
12	Con6 d6 skin	18.37	18.27	26.23	7.86	7.96
13	SLV4 d6 skin	16.54	17.99	23.14	6.6	5.15	-1.18167	6.17	2.26839	0.0138882	0.487904	1.4425
14	SLV5 d6 skin	17.6	16.16	26.07	8.47	9.91
15	SLV6 d6 skin	18.15	18.25	25.44	7.29	7.19
16	SR4 d6 skin	17.57	18.2	26.25	8.68	8.05	0.843333	-1.265	0.557354	2.40327	0.410122	0.294618
17	SR5 d6 skin	16.65	18.24	25.91	9.26	7.67
18	SR6 d6 skin	18.38	18.28	25.75	7.37	7.47
19	Con7 d9 skin	17.59	18.13	26.2	8.61	8.07	0	-0.905	1	1.87254	0.841457	0.0282843
20	Con8 d9 skin	18.98	18.29	26.4	7.42	8.11
21	Con9 d9 skin	18.64	16.83	28.17	9.53	11.34
22	SLV7 d9 skin	17.38	18.11	24.52	7.14	6.41	0.695	-1.165	0.617709	2.24233	0.155563	0.551543
23	SLV8 d9 skin	17.61	18.21	26.43	8.82	8.22
24	SLV9 d9 skin	16.92	18.08	25.52	8.6	7.44
25	SR7 d9 skin	17.72	18.29	26.03	8.31	7.74	0.245	0.675	0.843816	0.626332	0.0707107	0.820244
26	SR8 d9 skin	18.22	16.18	26.43	8.21	10.25
27	SR9 d9 skin	18.26	16.23	25.32	7.06	9.09
28	Con10 d12 skin	17.14	18.1	24.38	7.24	6.28	0	-2.355	1	5.11594	2.05768
29	Con11 d12 skin	17.33	18.15	27.48	10.15	9.33
30	Con12 d12 skin	17.54	18.22	25.22	7.68	7
31	SLV10 d12 skin	17.57	17.46	27.46	9.89	10	1.36667	0.51	0.387786	0.702222	1.06002	0.700036
32	SLV11 d12 skin	17.74	18.17	25.51	7.77	7.34
33	SLV12 d12 skin	16.75	16.56	25.57	8.82	9.01
34	SR10 d12 skin	17.83	18.27	26.3	8.47	8.03	1.12667	-1.32167	0.457973	2.49955	0.378726	0.360046
35	SR11 d12 skin	16.87	18.2	25.88	9.01	7.68
36	SR12 d12 skin	17.15	18.12	25.43	8.28	7.31
37	Con13 d15 skin	17.1	18.1	25.48	8.38	7.38	0	-1.34833	1	2.54618	0.133167	0.270062
38	Con14 d15 skin	17.52	18.22	26.14	8.62	7.92
39	Con15 d15 skin	17.42	18.18	25.82	8.4	7.64
40	SLV13 d15 skin	17.19	18.27	26.32	9.13	8.05	-0.181667	-1.99	1.13419	3.97237	0.304056	0.0212132
41	SLV14 d15 skin	16.51	18.02	25.01	8.5	6.99
42	SLV15 d15 skin	17.02	18.07	25.09	8.07	7.02
43	SR13 d15 skin	17.44	18.2	25.86	8.42	7.66	0.153333	-1.035	0.899171	2.04911	0.390512	0.120208
44	SR14 d15 skin	17.81	18.15	26.88	9.07	8.73
45	SR15 d15 skin	17.29	18.17	25.66	8.37	7.49
46	Con16 d18 skin	16.57	18.27	25.5	8.93	7.23	0	-1.67167	1	3.18582	0.31	0.565803
47	Con17 d18 skin	16.63	18.13	24.94	8.31	6.81
48	Con18 d18 skin	17.45	18.14	26.07	8.62	7.93
49	SLV16 d18 skin	16.76	18.14	25.5	8.74	7.36	-0.215	-1.33	1.1607	2.51403	0.473762	0.431335
50	SLV17 d18 skin	16.75	18.17	24.82	8.07	6.65
51	SLV18 d18 skin	16.71	18.2	26.17	9.46	7.97
52	SR16 d18 skin	19.32	17.45	27.12	7.8	9.67	-0.74	-1.175	1.67018	2.25793	0.113137	0.806102
53	SR17 d18 skin	17.2	18.4	26.79	9.59	8.39
54	SR18 d18 skin	17.56	18.27	25.52	7.96	7.25
55	Con21 d21 skin	17.92	17.17	26.64	8.72	9.47	0	-0.005	1	1.00347	0.26163	0.501199
56	Con26 d21 skin	17.54	18.09	27.12	9.58	9.03
57	Con29 d21 skin	16.56	18.04	26.51	9.95	8.47
58	SLV20 d21 skin	16.83	16.33	24.55	7.72	8.22	-0.615	-1.095	1.53156	2.13613	0.169706	0.452548
59	SLV21 d21 skin	17.08	16.51	26.35	9.27	9.84
60	SLV22 d21 skin	16.68	18.13	25.71	9.03	7.58
61	SR19 d21 skin	17.51	18.28	27.52	10.01	9.24	-2.255	-1.27	4.77334	2.41162	0.565685	0.671751
62	SR21 d21 skin	18.46	18.32	25.57	7.11	7.25
63	SR22 d21 skin	18.46	18.17	26.37	7.91	8.2
64	Con19 d24 skin	18.6	17.11	27.55	8.95	10.44	0	-1.185	1	2.27363	0.275772	0.325269
65	Con20 d24 skin	17.7	18.22	26.26	8.56	8.04
66	Con22 d24 skin	18.49	18.45	26.03	7.54	7.58
67	SLV19 d24 skin	16.89	18.23	25.93	9.04	7.7	0.465	-1.595	0.724471	3.02095	0.254558	0.424264
68	SLV23 d24 skin	18.38	18.41	25.51	7.13	7.1
69	SLV24 d24 skin	17.95	16.56	27.35	9.4	10.79
70	SR20 d24 skin	18.82	17.3	27.36	8.54	10.06	-0.468333	-1.8	1.38351	3.4822	0.250067	0.219203
71	SR23 d24 skin	17.3	18.3	25.34	8.04	7.04
72	SR24 d24 skin	17.22	18.15	25.5	8.28	7.35
73	Con23 d30 skin	17.12	18.32	25.94	8.82	7.62	0	-0.475	1	1.38992	0.51726	0.859341
74	Con24 d30 skin	18.37	16.87	26.12	7.75	9.25
75	Con25 d30 skin	17.87	17.01	26.27	8.4	9.26
76	Con27 d30 skin	18.28	16.78	28.45	10.17	11.67
77	Con28 d30 skin	18.51	18.34	26.29	7.78	7.95
78	SLV25 d30 skin	17.3	18.32	25.24	7.94	6.92	-0.0825	0.531667	1.05885	0.691755	0.460326	0.6812
79	SLV28 d30 skin	17.43	16.47	25.95	8.52	9.48
80	SLV29 d30 skin	18.75	16.95	27.18	8.43	10.23
81	SLV30 d30 skin	18.53	17.19	26.06	7.53	8.87
82	SR25 d30 skin	17.97	17.65	26.56	8.59	8.91	0.7525	0.525	0.593574	0.694959	0.402823	0.451885
83	SR26 d30 skin	17.57	16.97	26.96	9.39	9.99
84	SR27 d30 skin	17.84	17.49	27.01	9.17	9.52
85	SR28 d30 skin	17.67	16.62	26.28	8.61	9.66

## Sheet: Horizontal
Num		1	2	3	4	6	7	8	9	10	11	12	13	14	15	16	17	18	19	20	21	22	23	24	25	26	27	28	29	30	31	32	33	34	35	36	37	38	39	40	41	42	43	44	45	46	47	48	49
Sample		Con1 d3 skin	Con2 d3 skin	Con3 d3 skin	SLV1 d3 skin	SLV3 d3 skin	SR1 d3 skin	SR2 d3 skin	SR3 d3 skin	Con4 d6 skin	Con5 d6 skin	Con6 d6 skin	SLV4 d6 skin	SLV5 d6 skin	SLV6 d6 skin	SR4 d6 skin	SR5 d6 skin	SR6 d6 skin	Con7 d9 skin	Con8 d9 skin	Con9 d9 skin	SLV7 d9 skin	SLV8 d9 skin	SLV9 d9 skin	SR7 d9 skin	SR8 d9 skin	SR9 d9 skin	Con10 d12 skin	Con11 d12 skin	Con12 d12 skin	SLV10 d12 skin	SLV11 d12 skin	SLV12 d12 skin	SR10 d12 skin	SR11 d12 skin	SR12 d12 skin	Con13 d15 skin	Con14 d15 skin	Con15 d15 skin	SLV13 d15 skin	SLV14 d15 skin	SLV15 d15 skin	SR13 d15 skin	SR14 d15 skin	SR15 d15 skin	Con16 d18 skin	Con17 d18 skin	Con18 d18 skin	SLV16 d18 skin
Ct value	GAPDH	20.54	19.42	18.6	19.34	20.15	18.34	19.25	19.52	18.24	17.31	18.37	16.54	17.6	18.15	17.57	16.65	18.38	17.59	18.98	18.64	17.38	17.61	16.92	17.72	18.22	18.26	17.14	17.33	17.54	17.57	17.74	16.75	17.83	16.87	17.15	17.1	17.52	17.42	17.19	16.51	17.02	17.44	17.81	17.29	16.57	16.63	17.45	16.76
	B-actin	17.7	16.39	18.16	18.24	17.36	18.29	16.98	17.15	18.28	18.23	18.27	17.99	16.16	18.25	18.2	18.24	18.28	18.13	18.29	16.83	18.11	18.21	18.08	18.29	16.18	16.23	18.1	18.15	18.22	17.46	18.17	16.56	18.27	18.2	18.12	18.1	18.22	18.18	18.27	18.02	18.07	18.2	18.15	18.17	18.27	18.13	18.14	18.14
	FGF2	27.36	27.5	26.49	27.85	28.35	26.58	28.63	27.39	26.36	25.71	26.23	23.14	26.07	25.44	26.25	25.91	25.75	26.2	26.4	28.17	24.52	26.43	25.52	26.03	26.43	25.32	24.38	27.48	25.22	27.46	25.51	25.57	26.3	25.88	25.43	25.48	26.14	25.82	26.32	25.01	25.09	25.86	26.88	25.66	25.5	24.94	26.07	25.5
ΔCt1 (GAPDH)		6.82	8.08	7.89	8.51	8.2	8.24	9.38	7.87	8.12	8.4	7.86	6.6	8.47	7.29	8.68	9.26	7.37	8.61	7.42	9.53	7.14	8.82	8.6	8.31	8.21	7.06	7.24	10.15	7.68	9.89	7.77	8.82	8.47	9.01	8.28	8.38	8.62	8.4	9.13	8.5	8.07	8.42	9.07	8.37	8.93	8.31	8.62	8.74
ΔCt2 (B-actin)		9.66	11.11	8.33	9.61	10.99	8.29	11.65	10.24	8.08	7.48	7.96	5.15	9.91	7.19	8.05	7.67	7.47	8.07	8.11	11.34	6.41	8.22	7.44	7.74	10.25	9.09	6.28	9.33	7	10	7.34	9.01	8.03	7.68	7.31	7.38	7.92	7.64	8.05	6.99	7.02	7.66	8.73	7.49	7.23	6.81	7.93	7.36
ΔΔCt1		-0.776667	0.483333	0.293333	0.913333	0.603333	0.643333	1.78333	0.273333	0.523333	0.803333	0.263333	-0.996667	0.873333	-0.306667	1.08333	1.66333	-0.226667	1.01333	-0.176667	1.93333	-0.456667	1.22333	1.00333	0.713333	0.613333	-0.536667	-0.356667	2.55333	0.0833333	2.29333	0.173333	1.22333	0.873333	1.41333	0.683333	0.783333	1.02333	0.803333	1.53333	0.903333	0.473333	0.823333	1.47333	0.773333	1.33333	0.713333	1.02333	1.14333
ΔΔCt2		-0.04	1.41	-1.37	-0.09	1.29	-1.41	1.95	0.54	-1.62	-2.22	-1.74	-4.55	0.21	-2.51	-1.65	-2.03	-2.23	-1.63	-1.59	1.64	-3.29	-1.48	-2.26	-1.96	0.55	-0.61	-3.42	-0.37	-2.7	0.3	-2.36	-0.69	-1.67	-2.02	-2.39	-2.32	-1.78	-2.06	-1.65	-2.71	-2.68	-2.04	-0.97	-2.21	-2.47	-2.89	-1.77	-2.34
2^-ΔΔCt1		1.71317	0.715323	0.816014	0.530957	0.658231	0.640232	0.290511	0.827406	0.695762	0.573024	0.833161	1.99538	0.545884	1.23685	0.471937	0.315709	1.17013	0.4954	1.13027	0.261824	1.37237	0.428292	0.498846	0.609909	0.653685	1.45062	1.28046	0.170361	0.943874	0.204004	0.886791	0.428292	0.545884	0.375443	0.622725	0.581023	0.491978	0.573024	0.345478	0.53465	0.720298	0.565135	0.360149	0.585064	0.39685	0.609909	0.491978	0.452712
2^-ΔΔCt2		1.02811	0.376312	2.58471	1.06437	0.408951	2.65737	0.258816	0.687771	3.07375	4.65893	3.34035	23.4254	0.864537	5.6962	3.13834	4.08405	4.69134	3.09513	3.01049	0.320856	9.78112	2.78949	4.78991	3.89062	0.68302	1.52626	10.7034	1.29235	6.49802	0.812252	5.1337	1.61328	3.18215	4.05584	5.24157	4.99332	3.43426	4.16986	3.13834	6.54322	6.40856	4.11246	1.95884	4.62675	5.54044	7.4127	3.41054	5.06303
					2^-ΔΔCt1
					1	0.773782	0.952638		1	1	1	1	1	1	1	1	1
					1	2.26839	0.557354		0.773782	2.26839	0.617709	0.387786	1.13419	1.1607	1.53156	0.724471	1.05885
					1	0.617709	0.843816		0.952638	0.557354	0.843816	0.457973	0.899171	1.67018	4.77334	1.38351	0.593574
					1	0.387786	0.457973
					1	1.13419	0.899171
					1	1.1607	1.67018
					1	1.53156	4.77334
					1	0.724471	1.38351
					1	1.05885	0.593574
[truncated: 36 more columns]
