# Supplementary material for: Therapeutic effects of skin repair plus ointment on molecular and morphological changes in burn wounds: A rat model
Source: PLoS One. 2025 Dec 19;20(12):e0338305. doi: 10.1371/journal.pone.0338305 (PMC12716683; doi:10.1371/journal.pone.0338305)
Supplement: S1 File — The datasets supporting this study have been deposited in Figshare and are publicly available at 10.6084/m9.figshare.30598193. (ZIP) [file pone.0338305.s001.zip › Supporting data/2- E23K.xlsx]

## Sheet: E23K
Num	Sample	Ct value			ΔCt1 (GAPDH)	ΔCt2 (B-actin)	ΔΔCt1	ΔΔCt2	2^-ΔΔCt1	2^-ΔΔCt2	SD1	SD2		Average calibrator 1	Average calibrator 2
		GAPDH	B-actin	E23K									d3	11.93	14.825
1	Con1 d3 skin	20.54	17.7	32.94	12.4	15.24	0	0	1	1	0.514684	0.586899	d6	11.3233
2	Con2 d3 skin	19.42	16.39	30.8	11.38	14.41							d9	10.6
3	Con3 d3 skin	18.6	18.16	30.61	12.01	12.45							d12	9.79667
4	SLV1 d3 skin	19.34	18.24	29.83	10.49	11.59	-1.8	-2.75	3.4822	6.72717	0.509117	0.685894	d15	10.3367
6	SLV3 d3 skin	20.15	17.36	29.92	9.77	12.56							d18	10.64
7	SR1 d3 skin	18.34	18.29	28.83	10.49	10.54	-1.28333	-2.615	2.43401	6.12623	0.649333	0.827315	d21	11.065
8	SR2 d3 skin	19.25	16.98	30.61	11.36	13.63							d24	8.155
9	SR3 d3 skin	19.52	17.15	29.61	10.09	12.46							d30	9.8575
10	Con4 d6 skin	18.24	18.28	29.63	11.39	11.35	0	-3.78833	1	13.8166	0.198578	0.106066
11	Con5 d6 skin	17.31	18.23	28.79	11.48	10.56
12	Con6 d6 skin	18.37	18.27	29.47	11.1	11.2
13	SLV4 d6 skin	16.54	17.99	26.5	9.96	8.51	-1.36333	11.375	2.57279	0.000376516	2.51215e-15	0.0353553
14	SLV5 d6 skin	17.6	16.16	27.56	9.96	11.4
15	SLV6 d6 skin	18.15	18.25	29.6	11.45	11.35
16	SR4 d6 skin	17.57	18.2	28.88	11.31	10.68	-0.45	-4.07	1.36604	16.7955	0.38553	0.106066
17	SR5 d6 skin	16.65	18.24	27.23	10.58	8.99
18	SR6 d6 skin	18.38	18.28	29.11	10.73	10.83
19	Con7 d9 skin	17.59	18.13	28.57	10.98	10.44	0	-3.57167	1	11.8899	0.459021	0.240416
20	Con8 d9 skin	18.98	18.29	29.07	10.09	10.78
21	Con9 d9 skin	18.64	16.83	29.37	10.73	12.54
22	SLV7 d9 skin	17.38	18.11	27.45	10.07	9.34	0.49	-5.055	0.712025	33.2435	0.915369	0.608112
23	SLV8 d9 skin	17.61	18.21	29.45	11.84	11.24
24	SLV9 d9 skin	16.92	18.08	28.28	11.36	10.2
25	SR7 d9 skin	17.72	18.29	27.38	9.66	9.09	-1.58	-4.425	2.9897	21.4812	0.469716	0.417193
26	SR8 d9 skin	18.22	16.18	27.53	9.31	11.35
27	SR9 d9 skin	18.26	16.23	26.99	8.73	10.76
28	Con10 d12 skin	17.14	18.1	27.09	9.95	8.99	0	-5.84833	1	57.6134	0.215716	0.0848528
29	Con11 d12 skin	17.33	18.15	27.22	9.89	9.07
30	Con12 d12 skin	17.54	18.22	27.09	9.55	8.87
31	SLV10 d12 skin	17.57	17.46	28.21	10.64	10.75	0.946667	-4.125	0.51883	17.4481	0.0896289	0.169706
32	SLV11 d12 skin	17.74	18.17	28.53	10.79	10.36
33	SLV12 d12 skin	16.75	16.56	27.55	10.8	10.99
34	SR10 d12 skin	17.83	18.27	29.41	11.58	11.14	1.12	-5.39	0.460094	41.9326	0.579339	0.148492
35	SR11 d12 skin	16.87	18.2	27.53	10.66	9.33
36	SR12 d12 skin	17.15	18.12	27.66	10.51	9.54
37	Con13 d15 skin	17.1	18.1	27.43	10.33	9.33	0	-5.30833	1	39.6248	0.190088	0.273008
38	Con14 d15 skin	17.52	18.22	28.05	10.53	9.83
39	Con15 d15 skin	17.42	18.18	27.57	10.15	9.39
40	SLV13 d15 skin	17.19	18.27	28.08	10.89	9.81	-0.0666667	-5.62	1.04729	49.18	0.876812	0.855599
41	SLV14 d15 skin	16.51	18.02	29.28	12.77	11.26
42	SLV15 d15 skin	17.02	18.07	26.67	9.65	8.6
43	SR13 d15 skin	17.44	18.2	28.21	10.77	10.01	-0.03	-5.17833	1.02101	36.2104	0.470142	0.603517
44	SR14 d15 skin	17.81	18.15	28.13	10.32	9.98
45	SR15 d15 skin	17.29	18.17	27.12	9.83	8.95
46	Con16 d18 skin	16.57	18.27	27.17	10.6	8.9	0	-5.38	1	41.6429	0.0565685	0.770746
47	Con17 d18 skin	16.63	18.13	23.49	6.86	5.36
48	Con18 d18 skin	17.45	18.14	28.13	10.68	9.99
49	SLV16 d18 skin	16.76	18.14	27.09	10.33	8.95	-0.513333	-6.12833	1.42734	69.9539	0.378462	0.430155
50	SLV17 d18 skin	16.75	18.17	27.11	10.36	8.94
51	SLV18 d18 skin	16.71	18.2	26.4	9.69	8.2
52	SR16 d18 skin	19.32	17.45	29.22	9.9	11.77	-0.465	-6.21	1.38032	74.028	0.388909	0.898026
53	SR17 d18 skin	17.2	18.4	27.65	10.45	9.25
54	SR18 d18 skin	17.56	18.27	26.25	8.69	7.98
55	Con21 d21 skin	17.92	17.17	24.84	6.92	7.67	0	-4.775	1	27.379	0.431335	1.08894
56	Con26 d21 skin	17.54	18.09	28.91	11.37	10.82
57	Con29 d21 skin	16.56	18.04	27.32	10.76	9.28
58	SLV20 d21 skin	16.83	16.33	27.46	10.63	11.13	-0.29	-2.94	1.22264	7.67411	0.205061	1.06773
59	SLV21 d21 skin	17.08	16.51	29.15	12.07	12.64
60	SLV22 d21 skin	16.68	18.13	27.6	10.92	9.47
61	SR19 d21 skin	17.51	18.28	28.93	11.42	10.65	-0.345		1.27015	1	0.989949	0.346482
62	SR21 d21 skin	18.46	18.32	28.48	10.02	10.16
63	SR22 d21 skin	18.46	18.17	26.62	8.16	8.45
64	Con19 d24 skin	18.6	17.11	28.33	9.73	11.22	0	-6.91	1	120.259	0.685894	0.289914
65	Con20 d24 skin	17.7	18.22	26.34	8.64	8.12
66	Con22 d24 skin	18.49	18.45	26.16	7.67	7.71
67	SLV19 d24 skin	16.89	18.23	28.43	11.54	10.2	2.575	-4.07	0.167822	16.7955	1.14551	0.784889
68	SLV23 d24 skin	18.38	18.41	26.32	7.94	7.91
69	SLV24 d24 skin	17.95	16.56	27.87	9.92	11.31
70	SR20 d24 skin	18.82	17.3	28.53	9.71	11.23	2.455	-5.18	0.182378	36.2523	0.59397	0.643467
71	SR23 d24 skin	17.3	18.3	27.49	10.19	9.19
72	SR24 d24 skin	17.22	18.15	28.25	11.03	10.1
73	Con23 d30 skin	17.12	18.32	27.35	10.23	9.03	0	-5.47833	1	44.5803	0.613589	0.374477
74	Con24 d30 skin	18.37	16.87	26.63	8.26	9.76
75	Con25 d30 skin	17.87	17.01	28.32	10.45	11.31
76	Con27 d30 skin	18.28	16.78	27.95	9.67	11.17
77	Con28 d30 skin	18.51	18.34	27.59	9.08	9.25
78	SLV25 d30 skin	17.3	18.32	27.71	10.41	9.39	0.265833	-4.91167	0.831718	30.0995	0.248261	0.889176
79	SLV28 d30 skin	17.43	16.47	27.41	9.98	10.94
80	SLV29 d30 skin	18.75	16.95	28.73	9.98	11.78
81	SLV30 d30 skin	18.53	17.19	26.6	8.07	9.41
82	SR25 d30 skin	17.97	17.65	28.5	10.53	10.85	0.37	-4.0175	0.773782	16.1953	0.398026	0.599354
83	SR26 d30 skin	17.57	16.97	27.34	9.77	10.37
84	SR27 d30 skin	17.84	17.49	27.86	10.02	10.37
85	SR28 d30 skin	17.67	16.62	28.26	10.59	11.64

## Sheet: Prism
	Control			SLV			SR
Day 3	1	0.514684	3	3.4822	0.509117	2	2.43401	0.649333	3
Day 6	1.52274	0.198578	3	3.91768	2.51215e-15	2	2.08012	0.38553	3
Day 9	2.51403	0.459021	3	1.79005	0.915369	3	7.51618	0.469716	3
Day 12	4.3873	0.215716	3	2.27626	0.0896289	3	2.01857	0.579339	3
Day 15	3.01746	0.190088	3	3.16017	0.876812	3	3.08086	0.470142	3
Day 18	2.44528	0.0565685	3	3.49026	0.378462	3	3.37526	0.388909	2
Day 21	1.82134	0.431335	2	2.22684	0.205061	2	2.31338	0.989949	2
Day 24	13.6895	0.685894	2	2.2974	1.14551	2	2.49666	0.59397	2
Day 30	4.20615	0.613589	4	3.49833	0.248261	3	3.25464	0.398026	4
	Day 3			Day 6			Day 9			Day 12			Day 15			Day 18			Day 21			Day 24			Day 30
Control	1	0.514684	3	1	0.198578	3	1	0.459021	3	1	0.215716	3	1	0.190088	3	1	0.0565685	3	1	0.431335	2	1	0.685894	2	1	0.613589	4
SLV	3.4822	0.509117	2	2.57279	2.51215e-15	2	0.712025	0.915369	3	0.51883	0.0896289	3	1.04729	0.876812	3	1.42734	0.378462	3	1.22264	0.205061	2	0.167822	1.14551	2	0.831718	0.248261	3
SR	2.43401	0.649333	3	1.36604	0.38553	3	2.9897	0.469716	3	0.460094	0.579339	3	1.02101	0.470142	3	1.38032	0.388909	2	1.27015	0.989949	2	0.182378	0.59397	2	0.773782	0.398026	4
				2^-ΔΔCt1
				1	3.4822	2.43401			1	1	1	1	1	1	1	1	1
				1	2.57279	1.36604			3.4822	2.57279	0.712025	0.51883	1.04729	1.42734	1.22264	0.167822	0.831718
				1	0.712025	2.9897			2.43401	1.36604	2.9897	0.460094	1.02101	1.38032	1.27015	0.182378	0.773782
				1	0.51883	0.460094
				1	1.04729	1.02101
				1	1.42734	1.38032
				1	1.22264	1.27015
				1	0.167822	0.182378
				1	0.831718	0.773782

## Sheet: Horizontal
Num		1	2	3	4	6	7	8	9	10	11	12	13	14	15	16	17	18	19	20	21	22	23	24	25	26	27	28	29	30	31	32	33	34	35	36	37	38	39	40	41	42	43	44	45	46	47	48	49
Sample		Con1 d3 skin	Con2 d3 skin	Con3 d3 skin	SLV1 d3 skin	SLV3 d3 skin	SR1 d3 skin	SR2 d3 skin	SR3 d3 skin	Con4 d6 skin	Con5 d6 skin	Con6 d6 skin	SLV4 d6 skin	SLV5 d6 skin	SLV6 d6 skin	SR4 d6 skin	SR5 d6 skin	SR6 d6 skin	Con7 d9 skin	Con8 d9 skin	Con9 d9 skin	SLV7 d9 skin	SLV8 d9 skin	SLV9 d9 skin	SR7 d9 skin	SR8 d9 skin	SR9 d9 skin	Con10 d12 skin	Con11 d12 skin	Con12 d12 skin	SLV10 d12 skin	SLV11 d12 skin	SLV12 d12 skin	SR10 d12 skin	SR11 d12 skin	SR12 d12 skin	Con13 d15 skin	Con14 d15 skin	Con15 d15 skin	SLV13 d15 skin	SLV14 d15 skin	SLV15 d15 skin	SR13 d15 skin	SR14 d15 skin	SR15 d15 skin	Con16 d18 skin	Con17 d18 skin	Con18 d18 skin	SLV16 d18 skin
Ct value	GAPDH	20.54	19.42	18.6	19.34	20.15	18.34	19.25	19.52	18.24	17.31	18.37	16.54	17.6	18.15	17.57	16.65	18.38	17.59	18.98	18.64	17.38	17.61	16.92	17.72	18.22	18.26	17.14	17.33	17.54	17.57	17.74	16.75	17.83	16.87	17.15	17.1	17.52	17.42	17.19	16.51	17.02	17.44	17.81	17.29	16.57	16.63	17.45	16.76
	B-actin	17.7	16.39	18.16	18.24	17.36	18.29	16.98	17.15	18.28	18.23	18.27	17.99	16.16	18.25	18.2	18.24	18.28	18.13	18.29	16.83	18.11	18.21	18.08	18.29	16.18	16.23	18.1	18.15	18.22	17.46	18.17	16.56	18.27	18.2	18.12	18.1	18.22	18.18	18.27	18.02	18.07	18.2	18.15	18.17	18.27	18.13	18.14	18.14
	E23K	32.94	30.8	30.61	29.83	29.92	28.83	30.61	29.61	29.63	28.79	29.47	26.5	27.56	29.6	28.88	27.23	29.11	28.57	29.07	29.37	27.45	29.45	28.28	27.38	27.53	26.99	27.09	27.22	27.09	28.21	28.53	27.55	29.41	27.53	27.66	27.43	28.05	27.57	28.08	29.28	26.67	28.21	28.13	27.12	27.17	23.49	28.13	27.09
ΔCt1 (GAPDH)		12.4	11.38	12.01	10.49	9.77	10.49	11.36	10.09	11.39	11.48	11.1	9.96	9.96	11.45	11.31	10.58	10.73	10.98	10.09	10.73	10.07	11.84	11.36	9.66	9.31	8.73	9.95	9.89	9.55	10.64	10.79	10.8	11.58	10.66	10.51	10.33	10.53	10.15	10.89	12.77	9.65	10.77	10.32	9.83	10.6	6.86	10.68	10.33
ΔCt2 (B-actin)		15.24	14.41	12.45	11.59	12.56	10.54	13.63	12.46	11.35	10.56	11.2	8.51	11.4	11.35	10.68	8.99	10.83	10.44	10.78	12.54	9.34	11.24	10.2	9.09	11.35	10.76	8.99	9.07	8.87	10.75	10.36	10.99	11.14	9.33	9.54	9.33	9.83	9.39	9.81	11.26	8.6	10.01	9.98	8.95	8.9	5.36	9.99	8.95
ΔΔCt1		0.47	-0.55	0.08	-1.44	-2.16	-1.44	-0.57	-1.84	-0.54	-0.45	-0.83	-1.97	-1.97	-0.48	-0.62	-1.35	-1.2	-0.95	-1.84	-1.2	-1.86	-0.09	-0.57	-2.27	-2.62	-3.2	-1.98	-2.04	-2.38	-1.29	-1.14	-1.13	-0.35	-1.27	-1.42	-1.6	-1.4	-1.78	-1.04	0.84	-2.28	-1.16	-1.61	-2.1	-1.33	-5.07	-1.25	-1.6
ΔΔCt2		1.20667	0.376667	-1.58333	-2.44333	-1.47333	-3.49333	-0.403333	-1.57333	-2.68333	-3.47333	-2.83333	-5.52333	-2.63333	-2.68333	-3.35333	-5.04333	-3.20333	-3.59333	-3.25333	-1.49333	-4.69333	-2.79333	-3.83333	-4.94333	-2.68333	-3.27333	-5.04333	-4.96333	-5.16333	-3.28333	-3.67333	-3.04333	-2.89333	-4.70333	-4.49333	-4.70333	-4.20333	-4.64333	-4.22333	-2.77333	-5.43333	-4.02333	-4.05333	-5.08333	-5.13333	-8.67333	-4.04333	-5.08333
2^-ΔΔCt1		0.721965	1.46409	0.946058	2.71321	4.46915	2.71321	1.48452	3.5801	1.45397	1.36604	1.77769	3.91768	3.91768	1.39474	1.53688	2.54912	2.2974	1.93187	3.5801	2.2974	3.63008	1.06437	1.48452	4.82323	6.1475	9.18959	3.94493	4.11246	5.20537	2.44528	2.20381	2.18859	1.27456	2.41162	2.67586	3.03143	2.63902	3.43426	2.05623	0.558644	4.85678	2.23457	3.05252	4.28709	2.51403	33.5909	2.37841	3.03143
2^-ΔΔCt2		0.433269	0.770215	2.99661	5.43897	2.77663	11.2615	1.32256	2.97592	6.42338	11.1065	7.12719	45.9927	6.20458	6.42338	10.2201	32.9757	9.21084	12.0698	9.53566	2.81539	25.8722	6.9323	14.2544	30.7675	6.42338	9.66878	32.9757	31.197	35.8359	9.73603	12.758	8.24394	7.42985	26.0522	22.5231	26.0522	18.4217	24.9909	18.6788	6.83686	43.2112	16.2609	16.6026	33.9028	35.0984	408.257	16.4879	33.9028
[truncated: 36 more columns]
