# Supplementary material for: Therapeutic effects of skin repair plus ointment on molecular and morphological changes in burn wounds: A rat model
Source: PLoS One. 2025 Dec 19;20(12):e0338305. doi: 10.1371/journal.pone.0338305 (PMC12716683; doi:10.1371/journal.pone.0338305)
Supplement: S1 File — The datasets supporting this study have been deposited in Figshare and are publicly available at 10.6084/m9.figshare.30598193. (ZIP) [file pone.0338305.s001.zip › Supporting data/3- Vegfa.xlsx]

## Sheet: Vegfa
Num	Sample	Ct value			ΔCt1 (GAPDH)	ΔCt2 (B-actin)	ΔΔCt1	ΔΔCt2	2^-ΔΔCt1	2^-ΔΔCt2	SD1	SD2		Average calibrator 1	Average calibrator 2
		GAPDH	B-actin	Vegfa									d3	12.93	15.52
1	Con1 d3 skin	20.54	17.7	32.91	12.37	15.21	0	0	1	1	0.79196	0.438406	d6	12.93
2	Con2 d3 skin	19.42	16.39	32.91	13.49	16.52							d9	11.71
3	Con3 d3 skin	18.6	18.16	33.99	15.39	15.83							d12	12.95
4	SLV1 d3 skin	19.34	18.24	31.55	12.21	13.31	-1.7	-2.345	3.24901	5.0806	1.38593	0.190919	d15	10.86
6	SLV3 d3 skin	20.15	17.36	30.4	10.25	13.04							d18	11.07
7	SR1 d3 skin	18.34	18.29	30.95	12.61	12.66	-0.835	-2.215	1.78386	4.64282	0.72832	0.912168	d21	11.625
8	SR2 d3 skin	19.25	16.98	33.73	14.48	16.75							d24	14.55
9	SR3 d3 skin	19.52	17.15	31.1	11.58	13.95							d30	15.688
10	Con4 d6 skin	18.24	18.28	31.31	13.07	13.03	0	-3.69	1	12.9063	0.19799	0.0565685
11	Con5 d6 skin	17.31	18.23	30.1	12.79	11.87
12	Con6 d6 skin	18.37	18.27	30.06	11.69	11.79
13	SLV4 d6 skin	16.54	17.99	26.4	9.86	8.41	-2.36	9.795	5.1337	0.00112567	1.00409	1.95869
14	SLV5 d6 skin	17.6	16.16	30.88	13.28	14.72
15	SLV6 d6 skin	18.15	18.25	29.43	11.28	11.18
16	SR4 d6 skin	17.57	18.2	29.31	11.74	11.11	0.49	-4.12	0.712025	17.3878	0.19799	0.410122
17	SR5 d6 skin	16.65	18.24	29.93	13.28	11.69
18	SR6 d6 skin	18.38	18.28	31.94	13.56	13.66
19	Con7 d9 skin	17.59	18.13	28.04	10.45	9.91	0	-2.56	1	5.89708	0.141421	0.933381
20	Con8 d9 skin	18.98	18.29	30.59	11.61	12.3
21	Con9 d9 skin	18.64	16.83	30.45	11.81	13.62
22	SLV7 d9 skin	17.38	18.11	29.86	12.48	11.75	-1.225	-5.915	2.33755	60.3382	0.643467	0.247487
23	SLV8 d9 skin	17.61	18.21	27.64	10.03	9.43
24	SLV9 d9 skin	16.92	18.08	27.86	10.94	9.78
25	SR7 d9 skin	17.72	18.29	28.8	11.08	10.51	-0.235	-5.225	1.17691	37.4009	0.558614	0.304056
26	SR8 d9 skin	18.22	16.18	30.09	11.87	13.91
27	SR9 d9 skin	18.26	16.23	26.31	8.05	10.08
28	Con10 d12 skin	17.14	18.1	31.01	13.87	12.91	0	-3.39	1	10.4831	1.30108	1.10309
29	Con11 d12 skin	17.33	18.15	26.93	9.6	8.78
30	Con12 d12 skin	17.54	18.22	29.57	12.03	11.35
31	SLV10 d12 skin	17.57	17.46	35.76	18.19	18.3	-1.72	-4.41	3.29436	21.259	0.367696	0.806102
32	SLV11 d12 skin	17.74	18.17	28.71	10.97	10.54
33	SLV12 d12 skin	16.75	16.56	28.24	11.49	11.68
34	SR10 d12 skin	17.83	18.27	31.26	13.43	12.99	-1.34	-5.06	2.53151	33.3589	0.46669	0.721249
35	SR11 d12 skin	16.87	18.2	28.15	11.28	9.95
36	SR12 d12 skin	17.15	18.12	29.09	11.94	10.97
37	Con13 d15 skin	17.1	18.1	28.03	10.93	9.93	0	-5.51	1	45.5696	0.0989949	0.113137
38	Con14 d15 skin	17.52	18.22	28.31	10.79	10.09
39	Con15 d15 skin	17.42	18.18	30.32	12.9	12.14
40	SLV13 d15 skin	17.19	18.27	27.93	10.74	9.66	-0.446667	-6.32	1.36289	79.8932	0.427122	0.408412
41	SLV14 d15 skin	16.51	18.02	27.08	10.57	9.06
42	SLV15 d15 skin	17.02	18.07	26.95	9.93	8.88
43	SR13 d15 skin	17.44	18.2	28.99	11.55	10.79	1.32	-4.16	0.400535	17.8766	0.890955	0.806102
44	SR14 d15 skin	17.81	18.15	26.38	8.57	8.23
45	SR15 d15 skin	17.29	18.17	30.1	12.81	11.93
46	Con16 d18 skin	16.57	18.27	30.37	13.8	12.1	0	-5.545	1	46.6887	0.919239	0.346482
47	Con17 d18 skin	16.63	18.13	28.35	11.72	10.22
48	Con18 d18 skin	17.45	18.14	27.87	10.42	9.73
49	SLV16 d18 skin	16.76	18.14	29.3	12.54	11.16	1.98667	-3.89333	0.252321	14.8597	0.577437	0.52176
50	SLV17 d18 skin	16.75	18.17	29.7	12.95	11.53
51	SLV18 d18 skin	16.71	18.2	30.39	13.68	12.19
52	SR16 d18 skin	19.32	17.45	31.02	11.7	13.57	0.853333	-4.44	0.553504	21.7057	0.204042	0.438406
53	SR17 d18 skin	17.2	18.4	29.17	11.97	10.77
54	SR18 d18 skin	17.56	18.27	29.66	12.1	11.39
55	Con21 d21 skin	17.92	17.17	29.98	12.06	12.81	0	-3.795	1	13.8806	0.615183	1.53442
56	Con26 d21 skin	17.54	18.09	28.73	11.19	10.64
57	Con29 d21 skin	16.56	18.04	33.14	16.58	15.1
58	SLV20 d21 skin	16.83	16.33	31.72	14.89	15.39	3.51	-0.86	0.0877778	1.81504	0.346482	1.03238
59	SLV21 d21 skin	17.08	16.51	33.49	16.41	16.98
60	SLV22 d21 skin	16.68	18.13	32.06	15.38	13.93
61	SR19 d21 skin	17.51	18.28	30.39	12.88	12.11	1.38	-2.83	0.384219	7.11074	0.176777	0.820244
62	SR21 d21 skin	18.46	18.32	31.59	13.13	13.27
63	SR22 d21 skin	18.46	18.17	35.09	16.63	16.92
64	Con19 d24 skin	18.6	17.11	33.28	14.68	16.17	0	0.58	1	0.668964	0.183848	0.0989949
65	Con20 d24 skin	17.7	18.22	32.12	14.42	13.9
66	Con22 d24 skin	18.49	18.45	34.48	15.99	16.03
67	SLV19 d24 skin	16.89	18.23	31.33	14.44	13.1	-1.13	-2.14	2.18859	4.40762	0.381838	0.39598
68	SLV23 d24 skin	18.38	18.41	32.07	13.69	13.66
69	SLV24 d24 skin	17.95	16.56	31.1	13.15	14.54
70	SR20 d24 skin	18.82	17.3	31.65	12.83	14.35	-0.64	-2.575	1.55833	5.95871	0.141421	0.0919239
71	SR23 d24 skin	17.3	18.3	31.31	14.01	13.01
72	SR24 d24 skin	17.22	18.15	31.03	13.81	12.88
73	Con23 d30 skin	17.12	18.32	32.62	15.5	14.3	0	1.40667	1	0.377182	0.493325	0.460036
74	Con24 d30 skin	18.37	16.87	34.26	15.89	17.39
75	Con25 d30 skin	17.87	17.01	33.93	16.06	16.92
76	Con27 d30 skin	18.49	16.93	33.4	14.91	16.47
77	Con28 d30 skin	17.37	18.3	33.45	16.08	15.15
78	SLV25 d30 skin	17.33	18.23	32.8	15.47	14.57	-1.23467	-0.295	2.35327	1.22688	0.880814	0.92631
79	SLV28 d30 skin	17.14	18.21	31.11	13.97	12.9
80	SLV29 d30 skin	17.72	16.67	34.3	16.58	17.63
81	SLV30 d30 skin	18.39	16.43	32.31	13.92	15.88
82	SR25 d30 skin	16.86	16.46	32.6	15.74	16.14	-0.248	0.553333	1.18756	0.681444	0.330252	0.315331
83	SR26 d30 skin	16.68	16.59	32.32	15.64	15.73
84	SR27 d30 skin	17.58	18.24	32.58	15	14.34
85	SR28 d30 skin	17.47	16.5	32.85	15.38	16.35

## Sheet: Horizontal
Num		1	2	3	4	6	7	8	9	10	11	12	13	14	15	16	17	18	19	20	21	22	23	24	25	26	27	28	29	30	31	32	33	34	35	36	37	38	39	40	41	42	43	44	45	46	47	48	49
Sample		Con1 d3 skin	Con2 d3 skin	Con3 d3 skin	SLV1 d3 skin	SLV3 d3 skin	SR1 d3 skin	SR2 d3 skin	SR3 d3 skin	Con4 d6 skin	Con5 d6 skin	Con6 d6 skin	SLV4 d6 skin	SLV5 d6 skin	SLV6 d6 skin	SR4 d6 skin	SR5 d6 skin	SR6 d6 skin	Con7 d9 skin	Con8 d9 skin	Con9 d9 skin	SLV7 d9 skin	SLV8 d9 skin	SLV9 d9 skin	SR7 d9 skin	SR8 d9 skin	SR9 d9 skin	Con10 d12 skin	Con11 d12 skin	Con12 d12 skin	SLV10 d12 skin	SLV11 d12 skin	SLV12 d12 skin	SR10 d12 skin	SR11 d12 skin	SR12 d12 skin	Con13 d15 skin	Con14 d15 skin	Con15 d15 skin	SLV13 d15 skin	SLV14 d15 skin	SLV15 d15 skin	SR13 d15 skin	SR14 d15 skin	SR15 d15 skin	Con16 d18 skin	Con17 d18 skin	Con18 d18 skin	SLV16 d18 skin
Ct value	GAPDH	20.54	19.42	18.6	19.34	20.15	18.34	19.25	19.52	18.24	17.31	18.37	16.54	17.6	18.15	17.57	16.65	18.38	17.59	18.98	18.64	17.38	17.61	16.92	17.72	18.22	18.26	17.14	17.33	17.54	17.57	17.74	16.75	17.83	16.87	17.15	17.1	17.52	17.42	17.19	16.51	17.02	17.44	17.81	17.29	16.57	16.63	17.45	16.76
	B-actin	17.7	16.39	18.16	18.24	17.36	18.29	16.98	17.15	18.28	18.23	18.27	17.99	16.16	18.25	18.2	18.24	18.28	18.13	18.29	16.83	18.11	18.21	18.08	18.29	16.18	16.23	18.1	18.15	18.22	17.46	18.17	16.56	18.27	18.2	18.12	18.1	18.22	18.18	18.27	18.02	18.07	18.2	18.15	18.17	18.27	18.13	18.14	18.14
	Vegfa	32.91	32.91	33.99	31.55	30.4	30.95	33.73	31.1	31.31	30.1	30.06	26.4	30.88	29.43	29.31	29.93	31.94	28.04	30.59	30.45	29.86	27.64	27.86	28.8	30.09	26.31	31.01	26.93	29.57	35.76	28.71	28.24	31.26	28.15	29.09	28.03	28.31	30.32	27.93	27.08	26.95	28.99	26.38	30.1	30.37	28.35	27.87	29.3
ΔCt1 (GAPDH)		12.37	13.49	15.39	12.21	10.25	12.61	14.48	11.58	13.07	12.79	11.69	9.86	13.28	11.28	11.74	13.28	13.56	10.45	11.61	11.81	12.48	10.03	10.94	11.08	11.87	8.05	13.87	9.6	12.03	18.19	10.97	11.49	13.43	11.28	11.94	10.93	10.79	12.9	10.74	10.57	9.93	11.55	8.57	12.81	13.8	11.72	10.42	12.54
ΔCt2 (B-actin)		15.21	16.52	15.83	13.31	13.04	12.66	16.75	13.95	13.03	11.87	11.79	8.41	14.72	11.18	11.11	11.69	13.66	9.91	12.3	13.62	11.75	9.43	9.78	10.51	13.91	10.08	12.91	8.78	11.35	18.3	10.54	11.68	12.99	9.95	10.97	9.93	10.09	12.14	9.66	9.06	8.88	10.79	8.23	11.93	12.1	10.22	9.73	11.16
ΔΔCt1		-1.38	-0.26	1.64	-1.54	-3.5	-1.14	0.73	-2.17	-0.68	-0.96	-2.06	-3.89	-0.47	-2.47	-2.01	-0.47	-0.19	-3.3	-2.14	-1.94	-1.27	-3.72	-2.81	-2.67	-1.88	-5.7	0.12	-4.15	-1.72	4.44	-2.78	-2.26	-0.32	-2.47	-1.81	-2.82	-2.96	-0.85	-3.01	-3.18	-3.82	-2.2	-5.18	-0.94	0.05	-2.03	-3.33	-1.21
ΔΔCt2		-0.643333	0.666667	-0.0233333	-2.54333	-2.81333	-3.19333	0.896667	-1.90333	-2.82333	-3.98333	-4.06333	-7.44333	-1.13333	-4.67333	-4.74333	-4.16333	-2.19333	-5.94333	-3.55333	-2.23333	-4.10333	-6.42333	-6.07333	-5.34333	-1.94333	-5.77333	-2.94333	-7.07333	-4.50333	2.44667	-5.31333	-4.17333	-2.86333	-5.90333	-4.88333	-5.92333	-5.76333	-3.71333	-6.19333	-6.79333	-6.97333	-5.06333	-7.62333	-3.92333	-3.75333	-5.63333	-6.12333	-4.69333
2^-ΔΔCt1		2.60268	1.19748	0.320856	2.90795	11.3137	2.20381	0.602904	4.50023	1.60214	1.94531	4.16986	14.8254	1.38511	5.54044	4.02782	1.38511	1.14076	9.84916	4.40762	3.83706	2.41162	13.1775	7.01285	6.36429	3.68075	51.9842	0.920188	17.7531	3.29436	0.0460709	6.86852	4.78991	1.24833	5.54044	3.50642	7.06162	7.78124	1.8025	8.05564	9.06307	14.1232	4.59479	36.2523	1.91853	0.965936	4.08405	10.0561	2.31338
2^-ΔΔCt2		1.56193	0.629961	1.0163	5.82934	7.02907	9.14722	0.537126	3.74076	7.07796	15.8162	16.718	174.047	2.19365	25.5161	26.7846	17.9179	4.57361	61.5349	11.7398	4.70219	17.188	85.8254	67.3373	40.5979	3.84593	54.6949	7.69186	134.675	22.6798	0.183434	39.7624	18.0426	7.27695	59.8522	29.5141	60.6877	54.3171	13.1167	73.1778	110.917	125.656	33.4361	197.175	15.1719	13.4855	49.6366	69.7119	25.8722
		2^-ΔΔCt1					1	1	1	1	1	1	1	1	1
		1	3.24901	1.78386			3.24901	5.1337	2.33755	3.29436	1.36289	0.252321	0.0877778	2.18859	2.35327
		1	5.1337	0.712025			1.78386	0.712025	1.17691	2.53151	0.400535	0.553504	0.384219	1.55833	1.18756
		1	2.33755	1.17691
		1	3.29436	2.53151
		1	1.36289	0.400535
		1	0.252321	0.553504
		1	0.0877778	0.384219
		1	2.18859	1.55833
		1	2.35327	1.18756
[truncated: 36 more columns]
