# Supplementary material for: Therapeutic effects of skin repair plus ointment on molecular and morphological changes in burn wounds: A rat model
Source: PLoS One. 2025 Dec 19;20(12):e0338305. doi: 10.1371/journal.pone.0338305 (PMC12716683; doi:10.1371/journal.pone.0338305)
Supplement: S1 File — The datasets supporting this study have been deposited in Figshare and are publicly available at 10.6084/m9.figshare.30598193. (ZIP) [file pone.0338305.s001.zip › Supporting data/5- IGF-1.xlsx]

## Sheet: IGF-1
Num	Sample	Ct value			ΔCt1 (GAPDH)	ΔCt2 (B-actin)	ΔΔCt1	ΔΔCt2	2^-ΔΔCt1	2^-ΔΔCt2	SD1	SD2		Average calibrator 1	Average calibrator 2
		GAPDH	B-actin	IGF-1									d3	10.08	11.815
1	Con1 d3 skin	20.54	17.7	32.73	12.19	15.03	0	1.01	1	0.496546	0.141421	1.68999	d6	9.615
2	Con2 d3 skin	19.42	16.39	29.4	9.98	13.01							d9	11.85
3	Con3 d3 skin	18.6	18.16	28.78	10.18	10.62							d12	8.7
4	SLV1 d3 skin	19.34	18.24	30.29	10.95	12.05	1.345	1.555	0.393654	0.340329	0.671751	1.86676	d15	10.44
6	SLV3 d3 skin	20.15	17.36	32.05	11.9	14.69							d18	10.3133
7	SR1 d3 skin	18.34	18.29	29.41	11.07	11.12	1.03667	1.645	0.487452	0.319746	0.233524	0.39598	d21	10.16
8	SR2 d3 skin	19.25	16.98	30.16	10.91	13.18							d24	10.53
9	SR3 d3 skin	19.52	17.15	30.89	11.37	13.74							d30	10.8967
10	Con4 d6 skin	18.24	18.28	27.71	9.47	9.43	0	-2.17	1	4.50023	0.205061	0.304056
11	Con5 d6 skin	17.31	18.23	28.67	11.36	10.44
12	Con6 d6 skin	18.37	18.27	28.13	9.76	9.86
13	SLV4 d6 skin	16.54	17.99	27	10.46	9.01	0.775	9.615	0.584389	0.00127525	0.0989949	0.855599
14	SLV5 d6 skin	17.6	16.16	30.12	12.52	13.96
15	SLV6 d6 skin	18.15	18.25	28.47	10.32	10.22
16	SR4 d6 skin	17.57	18.2	30.66	13.09	12.46	2.805	-1.815	0.143091	3.5186	0.947523	0.226274
17	SR5 d6 skin	16.65	18.24	28.4	11.75	10.16
18	SR6 d6 skin	18.38	18.28	28.12	9.74	9.84
19	Con7 d9 skin	17.59	18.13	29.06	11.47	10.93	0	-1.55	1	2.92817	0.537401	0.940452
20	Con8 d9 skin	18.98	18.29	27.89	8.91	9.6
21	Con9 d9 skin	18.64	16.83	30.87	12.23	14.04
22	SLV7 d9 skin	17.38	18.11	28.32	10.94	10.21	-2.5	-3.345	5.65685	10.1612	0.0565685	0.452548
23	SLV8 d9 skin	17.61	18.21	27	9.39	8.79
24	SLV9 d9 skin	16.92	18.08	26.23	9.31	8.15
25	SR7 d9 skin	17.72	18.29	25.67	7.95	7.38	-3.82333	-1.715	14.1559	3.28297	0.341516	0.480833
26	SR8 d9 skin	18.22	16.18	26.62	8.4	10.44
27	SR9 d9 skin	18.26	16.23	25.99	7.73	9.76
28	Con10 d12 skin	17.14	18.1	25.75	8.61	7.65	0	-3.935	1	15.2951	0.127279	0.325269
29	Con11 d12 skin	17.33	18.15	24.69	7.36	6.54
30	Con12 d12 skin	17.54	18.22	26.33	8.79	8.11
31	SLV10 d12 skin	17.57	17.46	29.16	11.59	11.7	0.57	-0.91	0.673617	1.87905	0.919239	1.1243
32	SLV11 d12 skin	17.74	18.17	26.36	8.62	8.19
33	SLV12 d12 skin	16.75	16.56	26.67	9.92	10.11
34	SR10 d12 skin	17.83	18.27	28.15	10.32	9.88	0.585	-3.68	0.666649	12.8171	0.26163	0.516188
35	SR11 d12 skin	16.87	18.2	25.97	9.1	7.77
36	SR12 d12 skin	17.15	18.12	26.62	9.47	8.5
37	Con13 d15 skin	17.1	18.1	25.83	8.73	7.73	0	-2.105	1	4.30198	0.0141421	0.0282843
38	Con14 d15 skin	17.52	18.22	27.95	10.43	9.73
39	Con15 d15 skin	17.42	18.18	27.87	10.45	9.69
40	SLV13 d15 skin	17.19	18.27	26.29	9.1	8.02	-0.853333	-3.44167	1.80667	10.8654	0.441059	0.472476
41	SLV14 d15 skin	16.51	18.02	26.21	9.7	8.19
42	SLV15 d15 skin	17.02	18.07	26.98	9.96	8.91
43	SR13 d15 skin	17.44	18.2	28.14	10.7	9.94	-0.423333	-2.45833	1.34102	5.49581	0.591805	0.570468
44	SR14 d15 skin	17.81	18.15	27.48	9.67	9.33
45	SR15 d15 skin	17.29	18.17	26.97	9.68	8.8
46	Con16 d18 skin	16.57	18.27	27.48	10.91	9.21	0	-2.79833	1	6.95636	0.522143	0.508363
47	Con17 d18 skin	16.63	18.13	26.57	9.94	8.44
48	Con18 d18 skin	17.45	18.14	27.54	10.09	9.4
49	SLV16 d18 skin	16.76	18.14	26.15	9.39	8.01	-0.76	-3.69167	1.69349	12.9212	0.165025	0.110151
50	SLV17 d18 skin	16.75	18.17	26.3	9.55	8.13
51	SLV18 d18 skin	16.71	18.2	26.43	9.72	8.23
52	SR16 d18 skin	19.32	17.45	28.96	9.64	11.51	-0.386667	-2.7	1.30737	6.49802	0.429108	0.148492
53	SR17 d18 skin	17.2	18.4	27.62	10.42	9.22
54	SR18 d18 skin	17.56	18.27	27.28	9.72	9.01
55	Con21 d21 skin	17.92	17.17	27.95	10.03	10.78	0	-1.525	1	2.87787	0.168226	0.692965
56	Con26 d21 skin	17.54	18.09	27.89	10.35	9.8
57	Con29 d21 skin	16.56	18.04	26.66	10.1	8.62
58	SLV20 d21 skin	16.83	16.33	27.46	10.63	11.13	0.186667	-0.92	0.878633	1.89212	0.270986	0.33234
59	SLV21 d21 skin	17.08	16.51	27.17	10.09	10.66
60	SLV22 d21 skin	16.68	18.13	27	10.32	8.87
61	SR19 d21 skin	17.51	18.28	27.33	9.82	9.05	-0.483333	-2.25167	1.39797	4.76233	0.190875	0.496017
62	SR21 d21 skin	18.46	18.32	27.92	9.46	9.6
63	SR22 d21 skin	18.46	18.17	28.21	9.75	10.04
64	Con19 d24 skin	18.6	17.11	29.56	10.96	12.45	0	-2.315	1	4.97605	0.608112	0.113137
65	Con20 d24 skin	17.7	18.22	27.8	10.1	9.58
66	Con22 d24 skin	18.49	18.45	27.87	9.38	9.42
67	SLV19 d24 skin	16.89	18.23	27.05	10.16	8.82	0.125	-3.02	0.917004	8.11168	0.700036	0.0353553
68	SLV23 d24 skin	18.38	18.41	27.18	8.8	8.77
69	SLV24 d24 skin	17.95	16.56	29.1	11.15	12.54
70	SR20 d24 skin	18.82	17.3	27.28	8.46	9.98	-1.77	-3.3	3.41054	9.84916	0.424264	0.643467
71	SR23 d24 skin	17.3	18.3	26.36	9.06	8.06
72	SR24 d24 skin	17.22	18.15	27.12	9.9	8.97
73	Con23 d30 skin	17.12	18.32	28.64	11.52	10.32	0	-0.84	1	1.79005	0.746079	0.837357
74	Con24 d30 skin	18.37	16.87	28.25	9.88	11.38
75	Con25 d30 skin	17.87	17.01	28.97	11.1	11.96
76	Con27 d30 skin	18.28	16.78	30.33	12.05	13.55
77	Con28 d30 skin	18.51	18.34	28.58	10.07	10.24
78	SLV25 d30 skin	17.3	18.32	26.37	9.07	8.05	-0.68	0.355	1.60214	0.78187	0.993496	0.636396
79	SLV28 d30 skin	17.43	16.47	28.19	10.76	11.72
80	SLV29 d30 skin	18.75	16.95	29.57	10.82	12.62
81	SLV30 d30 skin	18.53	17.19	27.04	8.51	9.85
82	SR25 d30 skin	17.97	17.65	29.01	11.04	11.36	0.155833	-0.575	0.897614	1.48968	0.524809	0.131149
83	SR26 d30 skin	17.57	16.97	28.07	10.5	11.1
84	SR27 d30 skin	17.84	17.49	28.75	10.91	11.26
85	SR28 d30 skin	17.67	16.62	29.43	11.76	12.81

## Sheet: Horizontal
Num		1	2	3	4	6	7	8	9	10	11	12	13	14	15	16	17	18	19	20	21	22	23	24	25	26	27	28	29	30	31	32	33	34	35	36	37	38	39	40	41	42	43	44	45	46	47	48	49
Sample		Con1 d3 skin	Con2 d3 skin	Con3 d3 skin	SLV1 d3 skin	SLV3 d3 skin	SR1 d3 skin	SR2 d3 skin	SR3 d3 skin	Con4 d6 skin	Con5 d6 skin	Con6 d6 skin	SLV4 d6 skin	SLV5 d6 skin	SLV6 d6 skin	SR4 d6 skin	SR5 d6 skin	SR6 d6 skin	Con7 d9 skin	Con8 d9 skin	Con9 d9 skin	SLV7 d9 skin	SLV8 d9 skin	SLV9 d9 skin	SR7 d9 skin	SR8 d9 skin	SR9 d9 skin	Con10 d12 skin	Con11 d12 skin	Con12 d12 skin	SLV10 d12 skin	SLV11 d12 skin	SLV12 d12 skin	SR10 d12 skin	SR11 d12 skin	SR12 d12 skin	Con13 d15 skin	Con14 d15 skin	Con15 d15 skin	SLV13 d15 skin	SLV14 d15 skin	SLV15 d15 skin	SR13 d15 skin	SR14 d15 skin	SR15 d15 skin	Con16 d18 skin	Con17 d18 skin	Con18 d18 skin	SLV16 d18 skin
Ct value	GAPDH	20.54	19.42	18.6	19.34	20.15	18.34	19.25	19.52	18.24	17.31	18.37	16.54	17.6	18.15	17.57	16.65	18.38	17.59	18.98	18.64	17.38	17.61	16.92	17.72	18.22	18.26	17.14	17.33	17.54	17.57	17.74	16.75	17.83	16.87	17.15	17.1	17.52	17.42	17.19	16.51	17.02	17.44	17.81	17.29	16.57	16.63	17.45	16.76
	B-actin	17.7	16.39	18.16	18.24	17.36	18.29	16.98	17.15	18.28	18.23	18.27	17.99	16.16	18.25	18.2	18.24	18.28	18.13	18.29	16.83	18.11	18.21	18.08	18.29	16.18	16.23	18.1	18.15	18.22	17.46	18.17	16.56	18.27	18.2	18.12	18.1	18.22	18.18	18.27	18.02	18.07	18.2	18.15	18.17	18.27	18.13	18.14	18.14
	IGF-1	32.73	29.4	28.78	30.29	32.05	29.41	30.16	30.89	27.71	28.67	28.13	27	30.12	28.47	30.66	28.4	28.12	29.06	27.89	30.87	28.32	27	26.23	25.67	26.62	25.99	25.75	24.69	26.33	29.16	26.36	26.67	28.15	25.97	26.62	25.83	27.95	27.87	26.29	26.21	26.98	28.14	27.48	26.97	27.48	26.57	27.54	26.15
ΔCt1 (GAPDH)		12.19	9.98	10.18	10.95	11.9	11.07	10.91	11.37	9.47	11.36	9.76	10.46	12.52	10.32	13.09	11.75	9.74	11.47	8.91	12.23	10.94	9.39	9.31	7.95	8.4	7.73	8.61	7.36	8.79	11.59	8.62	9.92	10.32	9.1	9.47	8.73	10.43	10.45	9.1	9.7	9.96	10.7	9.67	9.68	10.91	9.94	10.09	9.39
ΔCt2 (B-actin)		15.03	13.01	10.62	12.05	14.69	11.12	13.18	13.74	9.43	10.44	9.86	9.01	13.96	10.22	12.46	10.16	9.84	10.93	9.6	14.04	10.21	8.79	8.15	7.38	10.44	9.76	7.65	6.54	8.11	11.7	8.19	10.11	9.88	7.77	8.5	7.73	9.73	9.69	8.02	8.19	8.91	9.94	9.33	8.8	9.21	8.44	9.4	8.01
ΔΔCt1		1.40667	-0.803333	-0.603333	0.166667	1.11667	0.286667	0.126667	0.586667	-1.31333	0.576667	-1.02333	-0.323333	1.73667	-0.463333	2.30667	0.966667	-1.04333	0.686667	-1.87333	1.44667	0.156667	-1.39333	-1.47333	-2.83333	-2.38333	-3.05333	-2.17333	-3.42333	-1.99333	0.806667	-2.16333	-0.863333	-0.463333	-1.68333	-1.31333	-2.05333	-0.353333	-0.333333	-1.68333	-1.08333	-0.823333	-0.0833333	-1.11333	-1.10333	0.126667	-0.843333	-0.693333	-1.39333
ΔΔCt2		2.14333	0.123333	-2.26667	-0.836667	1.80333	-1.76667	0.293333	0.853333	-3.45667	-2.44667	-3.02667	-3.87667	1.07333	-2.66667	-0.426667	-2.72667	-3.04667	-1.95667	-3.28667	1.15333	-2.67667	-4.09667	-4.73667	-5.50667	-2.44667	-3.12667	-5.23667	-6.34667	-4.77667	-1.18667	-4.69667	-2.77667	-3.00667	-5.11667	-4.38667	-5.15667	-3.15667	-3.19667	-4.86667	-4.69667	-3.97667	-2.94667	-3.55667	-4.08667	-3.67667	-4.44667	-3.48667	-4.87667
2^-ΔΔCt1		0.377182	1.74513	1.51922	0.890899	0.461158	0.819794	0.915945	0.66588	2.48515	0.670511	2.03261	1.25122	0.300062	1.37872	0.202127	0.511687	2.06098	0.621288	3.66378	0.366868	0.897095	2.62685	2.77663	7.12719	5.21741	8.30128	4.51064	10.7282	3.98156	0.571701	4.47949	1.81924	1.37872	3.21169	2.48515	4.15064	1.27751	1.25992	3.21169	2.11893	1.76949	1.05946	2.16345	2.14851	0.915945	1.79419	1.61702	2.62685
2^-ΔΔCt2		0.226356	0.918064	4.8121	1.78592	0.286512	3.40267	0.816014	0.553504	10.9789	5.45155	8.14925	14.689	0.47522	6.3496	1.34412	6.61924	8.26301	3.88164	9.75855	0.449585	6.39377	17.1088	26.6611	45.4644	5.45155	8.73415	37.7045	81.3836	27.4107	2.27626	25.9321	6.85267	8.03705	34.6953	20.9179	35.6707	8.91767	9.16838	29.1751	25.9321	15.7433	7.70966	11.7669	16.9906	12.7875	21.8062	11.2096	29.378
			2^-ΔΔCt1
			1	0.393654	0.487452
			1	0.584389	0.143091		1	1	1	1	1	1	1	1	1
			1	5.65685	14.1559		0.393654	0.584389	5.65685	0.673617	1.80667	1.69349	0.878633	0.917004	1.60214
			1	0.673617	0.666649		0.487452	0.143091	14.1559	0.666649	1.34102	1.30737	1.39797	3.41054	0.897614
			1	1.80667	1.34102
			1	1.69349	1.30737
			1	0.878633	1.39797
			1	0.917004	3.41054
			1	1.60214	0.897614
[truncated: 36 more columns]
