# Supplementary material for: Therapeutic effects of skin repair plus ointment on molecular and morphological changes in burn wounds: A rat model
Source: PLoS One. 2025 Dec 19;20(12):e0338305. doi: 10.1371/journal.pone.0338305 (PMC12716683; doi:10.1371/journal.pone.0338305)
Supplement: S1 File — The datasets supporting this study have been deposited in Figshare and are publicly available at 10.6084/m9.figshare.30598193. (ZIP) [file pone.0338305.s001.zip › Supporting data/8- TGFbeta.xlsx]

## Sheet: TGFbeta
Num	Sample	Ct value			ΔCt1 (GAPDH)	ΔCt2 (B-actin)	ΔΔCt1	ΔΔCt2	2^-ΔΔCt1	2^-ΔΔCt2	SD1	SD2		Average calibrator 1	Average calibrator 2
		GAPDH	B-actin	TGFbeta									d3	5.45	6.2
1	Con1 d3 skin	20.54	17.7	24.23	3.69	6.53	0	0	1	1	0.0282843	0.46669	d6	5.13667
2	Con2 d3 skin	19.42	16.39	24.89	5.47	8.5							d9	4.94
3	Con3 d3 skin	18.6	18.16	24.03	5.43	5.87							d12	3.91
4	SLV1 d3 skin	19.34	18.24	24.55	5.21	6.31	-0.395	0.8	1.31494	0.574349	0.219203	0.975807	d15	4.06667
6	SLV3 d3 skin	20.15	17.36	25.05	4.9	7.69							d18	5.61
7	SR1 d3 skin	18.34	18.29	22.55	4.21	4.26	-1.05333	0.61	2.07532	0.655197	0.190088	0.212132	d21	5.02333
8	SR2 d3 skin	19.25	16.98	23.64	4.39	6.66							d24	4.335
9	SR3 d3 skin	19.52	17.15	24.11	4.59	6.96							d30	4.604
10	Con4 d6 skin	18.24	18.28	23.26	5.02	4.98	0	-1.35	1	2.54912	0.378726	0.183576
11	Con5 d6 skin	17.31	18.23	22.87	5.56	4.64
12	Con6 d6 skin	18.37	18.27	23.2	4.83	4.93
13	SLV4 d6 skin	16.54	17.99	19.7	3.16	1.71	-0.226667	5.58	1.17013	0.0209051	0.39598	1.48492
14	SLV5 d6 skin	17.6	16.16	22.79	5.19	6.63
15	SLV6 d6 skin	18.15	18.25	22.78	4.63	4.53
16	SR4 d6 skin	17.57	18.2	22.58	5.01	4.38	-0.436667	-1.68	1.35347	3.20428	0.438406	0.157162
17	SR5 d6 skin	16.65	18.24	22.93	6.28	4.69
18	SR6 d6 skin	18.38	18.28	22.77	4.39	4.49
19	Con7 d9 skin	17.59	18.13	22.63	5.04	4.5	0	-1.455	1	2.74157	0.596322	0.346482
20	Con8 d9 skin	18.98	18.29	23.28	4.3	4.99
21	Con9 d9 skin	18.64	16.83	24.12	5.48	7.29
22	SLV7 d9 skin	17.38	18.11	23.05	5.67	4.94	0.496667	-1.59333	0.708742	3.01746	0.284312	0.560119
23	SLV8 d9 skin	17.61	18.21	23.13	5.52	4.92
24	SLV9 d9 skin	16.92	18.08	22.04	5.12	3.96
25	SR7 d9 skin	17.72	18.29	21.99	4.27	3.7	-1.07667	-0.505	2.10916	1.41912	0.391067	0.247487
26	SR8 d9 skin	18.22	16.18	22.05	3.83	5.87
27	SR9 d9 skin	18.26	16.23	21.75	3.49	5.52
28	Con10 d12 skin	17.14	18.1	20.38	3.24	2.28	0	-3.11	1	8.63383	0.947523	1.14551
29	Con11 d12 skin	17.33	18.15	23.5	6.17	5.35
30	Con12 d12 skin	17.54	18.22	22.12	4.58	3.9
31	SLV10 d12 skin	17.57	17.46	22.93	5.36	5.47	1.42	-0.72	0.373712	1.64718	0.0424264	0.0141421
32	SLV11 d12 skin	17.74	18.17	21.43	3.69	3.26
33	SLV12 d12 skin	16.75	16.56	22.05	5.3	5.49
34	SR10 d12 skin	17.83	18.27	22.08	4.25	3.81	0.326667	-2.87667	0.797377	7.34451	0.220303	0.42336
35	SR11 d12 skin	16.87	18.2	21.32	4.45	3.12
36	SR12 d12 skin	17.15	18.12	21.16	4.01	3.04
37	Con13 d15 skin	17.1	18.1	21.02	3.92	2.92	0	-2.95333	1	7.74537	0.140475	0.284488
38	Con14 d15 skin	17.52	18.22	21.6	4.08	3.38
39	Con15 d15 skin	17.42	18.18	21.62	4.2	3.44
40	SLV13 d15 skin	17.19	18.27	22.93	5.74	4.66	0.188333	-3.225	0.877619	9.35022	0.106066	0.431335
41	SLV14 d15 skin	16.51	18.02	20.69	4.18	2.67
42	SLV15 d15 skin	17.02	18.07	21.35	4.33	3.28
43	SR13 d15 skin	17.44	18.2	21.78	4.34	3.58	0.433333	-2.52	0.740549	5.73582	0.226274	0.141421
44	SR14 d15 skin	17.81	18.15	21.04	3.23	2.89
45	SR15 d15 skin	17.29	18.17	21.95	4.66	3.78
46	Con16 d18 skin	16.57	18.27	22.54	5.97	4.27	0	-2.28333	1	4.86801	0.509117	0.306159
47	Con17 d18 skin	16.63	18.13	21.88	5.25	3.75
48	Con18 d18 skin	17.45	18.14	21.87	4.42	3.73
49	SLV16 d18 skin	16.76	18.14	21.27	4.51	3.13	-0.566667	-2.58667	1.4811	6.00709	0.507379	0.453689
50	SLV17 d18 skin	16.75	18.17	21.85	5.1	3.68
51	SLV18 d18 skin	16.71	18.2	22.23	5.52	4.03
52	SR16 d18 skin	19.32	17.45	22.81	3.49	5.36	-1.74	-2.42	3.34035	5.35171	0.537401	0.339411
53	SR17 d18 skin	17.2	18.4	22.42	5.22	4.02
54	SR18 d18 skin	17.56	18.27	21.81	4.25	3.54
55	Con21 d21 skin	17.92	17.17	22.78	4.86	5.61	0	-2.11	1	4.31691	0.145717	0.707107
56	Con26 d21 skin	17.54	18.09	22.68	5.14	4.59
57	Con29 d21 skin	16.56	18.04	21.63	5.07	3.59
58	SLV20 d21 skin	16.83	16.33	22.05	5.22	5.72	-0.0833333	0.14	1.05946	0.907519	0.39598	0.876812
59	SLV21 d21 skin	17.08	16.51	23.47	6.39	6.96
60	SLV22 d21 skin	16.68	18.13	21.34	4.66	3.21
61	SR19 d21 skin	17.51	18.28	22.49	4.98	4.21	-0.263333	-1.93	1.20025	3.81055	0.311127	0.383536
62	SR21 d21 skin	18.46	18.32	23	4.54	4.68
63	SR22 d21 skin	18.46	18.17	22.09	3.63	3.92
64	Con19 d24 skin	18.6	17.11	24.13	5.53	7.02	0	-2.105	1	4.30198	0.0919239	0.487904
65	Con20 d24 skin	17.7	18.22	21.97	4.27	3.75
66	Con22 d24 skin	18.49	18.45	22.89	4.4	4.44
67	SLV19 d24 skin	16.89	18.23	21.45	4.56	3.22	0.525	-2.175	0.694959	4.51586	0.3	1.13844
68	SLV23 d24 skin	18.38	18.41	23.24	4.86	4.83
69	SLV24 d24 skin	17.95	16.56	23.11	5.16	6.55
70	SR20 d24 skin	18.82	17.3	22.56	3.74	5.26	-0.0883333	-2.665	1.06314	6.34227	0.452364	0.106066
71	SR23 d24 skin	17.3	18.3	21.91	4.61	3.61
72	SR24 d24 skin	17.22	18.15	21.61	4.39	3.46
73	Con23 d30 skin	17.12	18.32	21.75	4.63	3.43	0	-1.03	1	2.04202	0.416869	0.375278
74	Con24 d30 skin	18.37	16.87	23.35	4.98	6.48
75	Con25 d30 skin	17.87	17.01	22.74	4.87	5.73
76	Con27 d30 skin	18.28	16.78	22.91	4.63	6.13
77	Con28 d30 skin	18.51	18.34	22.42	3.91	4.08
78	SLV25 d30 skin	17.3	18.32	21.75	4.45	3.43	-0.0565	-0.253333	1.03994	1.19196	0.205649	0.335012
79	SLV28 d30 skin	17.43	16.47	22.27	4.84	5.8
80	SLV29 d30 skin	18.75	16.95	23.28	4.53	6.33
81	SLV30 d30 skin	18.53	17.19	22.9	4.37	5.71
82	SR25 d30 skin	17.97	17.65	23.99	6.02	6.34	1.67267	-0.0566667	0.313673	1.04006	0.369369	0.686464
83	SR26 d30 skin	17.57	16.97	23.68	6.11	6.71
84	SR27 d30 skin	17.84	17.49	22.87	5.03	5.38
85	SR28 d30 skin	17.67	16.62	24.37	6.7	7.75

## Sheet: Horizontal
Num		1	2	3	4	6	7	8	9	10	11	12	13	14	15	16	17	18	19	20	21	22	23	24	25	26	27	28	29	30	31	32	33	34	35	36	37	38	39	40	41	42	43	44	45	46	47	48	49
Sample		Con1 d3 skin	Con2 d3 skin	Con3 d3 skin	SLV1 d3 skin	SLV3 d3 skin	SR1 d3 skin	SR2 d3 skin	SR3 d3 skin	Con4 d6 skin	Con5 d6 skin	Con6 d6 skin	SLV4 d6 skin	SLV5 d6 skin	SLV6 d6 skin	SR4 d6 skin	SR5 d6 skin	SR6 d6 skin	Con7 d9 skin	Con8 d9 skin	Con9 d9 skin	SLV7 d9 skin	SLV8 d9 skin	SLV9 d9 skin	SR7 d9 skin	SR8 d9 skin	SR9 d9 skin	Con10 d12 skin	Con11 d12 skin	Con12 d12 skin	SLV10 d12 skin	SLV11 d12 skin	SLV12 d12 skin	SR10 d12 skin	SR11 d12 skin	SR12 d12 skin	Con13 d15 skin	Con14 d15 skin	Con15 d15 skin	SLV13 d15 skin	SLV14 d15 skin	SLV15 d15 skin	SR13 d15 skin	SR14 d15 skin	SR15 d15 skin	Con16 d18 skin	Con17 d18 skin	Con18 d18 skin	SLV16 d18 skin
Ct value	GAPDH	20.54	19.42	18.6	19.34	20.15	18.34	19.25	19.52	18.24	17.31	18.37	16.54	17.6	18.15	17.57	16.65	18.38	17.59	18.98	18.64	17.38	17.61	16.92	17.72	18.22	18.26	17.14	17.33	17.54	17.57	17.74	16.75	17.83	16.87	17.15	17.1	17.52	17.42	17.19	16.51	17.02	17.44	17.81	17.29	16.57	16.63	17.45	16.76
	B-actin	17.7	16.39	18.16	18.24	17.36	18.29	16.98	17.15	18.28	18.23	18.27	17.99	16.16	18.25	18.2	18.24	18.28	18.13	18.29	16.83	18.11	18.21	18.08	18.29	16.18	16.23	18.1	18.15	18.22	17.46	18.17	16.56	18.27	18.2	18.12	18.1	18.22	18.18	18.27	18.02	18.07	18.2	18.15	18.17	18.27	18.13	18.14	18.14
	TGFbeta	24.23	24.89	24.03	24.55	25.05	22.55	23.64	24.11	23.26	22.87	23.2	19.7	22.79	22.78	22.58	22.93	22.77	22.63	23.28	24.12	23.05	23.13	22.04	21.99	22.05	21.75	20.38	23.5	22.12	22.93	21.43	22.05	22.08	21.32	21.16	21.02	21.6	21.62	22.93	20.69	21.35	21.78	21.04	21.95	22.54	21.88	21.87	21.27
ΔCt1 (GAPDH)		3.69	5.47	5.43	5.21	4.9	4.21	4.39	4.59	5.02	5.56	4.83	3.16	5.19	4.63	5.01	6.28	4.39	5.04	4.3	5.48	5.67	5.52	5.12	4.27	3.83	3.49	3.24	6.17	4.58	5.36	3.69	5.3	4.25	4.45	4.01	3.92	4.08	4.2	5.74	4.18	4.33	4.34	3.23	4.66	5.97	5.25	4.42	4.51
ΔCt2 (B-actin)		6.53	8.5	5.87	6.31	7.69	4.26	6.66	6.96	4.98	4.64	4.93	1.71	6.63	4.53	4.38	4.69	4.49	4.5	4.99	7.29	4.94	4.92	3.96	3.7	5.87	5.52	2.28	5.35	3.9	5.47	3.26	5.49	3.81	3.12	3.04	2.92	3.38	3.44	4.66	2.67	3.28	3.58	2.89	3.78	4.27	3.75	3.73	3.13
ΔΔCt1		-1.17333	0.606667	0.566667	0.346667	0.0366667	-0.653333	-0.473333	-0.273333	0.156667	0.696667	-0.0333333	-1.70333	0.326667	-0.233333	0.146667	1.41667	-0.473333	0.176667	-0.563333	0.616667	0.806667	0.656667	0.256667	-0.593333	-1.03333	-1.37333	-1.62333	1.30667	-0.283333	0.496667	-1.17333	0.436667	-0.613333	-0.413333	-0.853333	-0.943333	-0.783333	-0.663333	0.876667	-0.683333	-0.533333	-0.523333	-1.63333	-0.203333	1.10667	0.386667	-0.443333	-0.353333
ΔΔCt2		-0.436667	1.53333	-1.09667	-0.656667	0.723333	-2.70667	-0.306667	-0.00666667	-1.98667	-2.32667	-2.03667	-5.25667	-0.336667	-2.43667	-2.58667	-2.27667	-2.47667	-2.46667	-1.97667	0.323333	-2.02667	-2.04667	-3.00667	-3.26667	-1.09667	-1.44667	-4.68667	-1.61667	-3.06667	-1.49667	-3.70667	-1.47667	-3.15667	-3.84667	-3.92667	-4.04667	-3.58667	-3.52667	-2.30667	-4.29667	-3.68667	-3.38667	-4.07667	-3.18667	-2.69667	-3.21667	-3.23667	-3.83667
2^-ΔΔCt1		2.25532	0.656712	0.675175	0.786399	0.974905	1.5728	1.38831	1.2086	0.897095	0.616996	1.02337	3.25653	0.797377	1.17555	0.903335	0.374577	1.38831	0.884745	1.47768	0.652176	0.571701	0.634342	0.83702	1.50873	2.04675	2.59068	3.08086	0.404254	1.217	0.708742	2.25532	0.73884	1.52979	1.33176	1.80667	1.92297	1.7211	1.58374	0.544624	1.60585	1.44727	1.43727	3.10229	1.15136	0.464366	0.764895	1.35974	1.27751
2^-ΔΔCt2		1.35347	0.345478	2.1386	1.57644	0.605696	6.52812	1.23685	1.00463	3.9632	5.01645	4.10296	38.2309	1.26284	5.41389	6.00709	4.84557	5.5661	5.52765	3.93583	0.799221	4.07462	4.1315	8.03705	9.6242	2.1386	2.72578	25.753	3.06666	8.37835	2.8219	13.0562	2.78305	8.91767	14.3867	15.207	16.526	12.0142	11.5248	4.94739	19.6529	12.8765	10.459	16.8733	9.10505	6.48302	9.29636	9.42614	14.2874
				2^-ΔΔCt1
		1	1.31494	2.07532
		1	1.17013	1.35347			1	1	1	1	1	1	1	1	1
		1	0.708742	2.10916			1.31494	1.17013	0.708742	0.373712	0.877619	1.4811	1.05946	0.694959	1.03994
		1	0.373712	0.797377			2.07532	1.35347	2.10916	0.797377	0.740549	3.34035	1.20025	1.06314	0.313673
		1	0.877619	0.740549
		1	1.4811	3.34035
		1	1.05946	1.20025
		1	0.694959	1.06314
		1	1.03994	0.313673
[truncated: 36 more columns]
