# Supplementary material for: Therapeutic effects of skin repair plus ointment on molecular and morphological changes in burn wounds: A rat model
Source: PLoS One. 2025 Dec 19;20(12):e0338305. doi: 10.1371/journal.pone.0338305 (PMC12716683; doi:10.1371/journal.pone.0338305)
Supplement: S1 File — The datasets supporting this study have been deposited in Figshare and are publicly available at 10.6084/m9.figshare.30598193. (ZIP) [file pone.0338305.s001.zip › Supporting data/9- Pdgfb.xlsx]

## Sheet: Pdgfb
Num	Sample	Ct value			ΔCt1 (GAPDH)	ΔCt2 (B-actin)	ΔΔCt1	ΔΔCt2	2^-ΔΔCt1	2^-ΔΔCt2	SD1	SD2		Average calibrator 1	Average calibrator 2
		GAPDH	B-actin	Pdgfb									d3	9.89	13.565
1	Con1 d3 skin	20.54	17.7	31.77	11.23	14.07	0	0	1	1	0.19799	0.714178	d6	8.78333
2	Con2 d3 skin	19.42	16.39	29.45	10.03	13.06							d9	7.76
3	Con3 d3 skin	18.6	18.16	28.35	9.75	10.19							d12	6.76
4	SLV1 d3 skin	19.34	18.24	28.32	8.98	10.08	-0.495	-2.225	1.40932	4.67511	0.586899	1.78191	d15	7.24667
6	SLV3 d3 skin	20.15	17.36	29.96	9.81	12.6							d18	7.53
7	SR1 d3 skin	18.34	18.29	26.62	8.28	8.33	-1.31	-2.515	2.47942	5.71598	0.264575	0.141421	d21	7.94
8	SR2 d3 skin	19.25	16.98	27.93	8.68	10.95							d24	6.735
9	SR3 d3 skin	19.52	17.15	28.3	8.78	11.15							d30	7.778
10	Con4 d6 skin	18.24	18.28	26.73	8.49	8.45	0	-5.06833	1	33.5522	0.258908	0.561456
11	Con5 d6 skin	17.31	18.23	26.19	8.88	7.96
12	Con6 d6 skin	18.37	18.27	27.35	8.98	9.08
13	SLV4 d6 skin	16.54	17.99	23.25	6.71	5.26	-0.163333	9.29	1.11987	0.00159746	0.268701	0.820244
14	SLV5 d6 skin	17.6	16.16	26.03	8.43	9.87
15	SLV6 d6 skin	18.15	18.25	26.96	8.81	8.71
16	SR4 d6 skin	17.57	18.2	26.29	8.72	8.09	-0.443333	-5.73833	1.35974	53.3839	0.537401	0.0212132
17	SR5 d6 skin	16.65	18.24	25.57	8.92	7.33
18	SR6 d6 skin	18.38	18.28	26.34	7.96	8.06
19	Con7 d9 skin	17.59	18.13	25.64	8.05	7.51	0	-5.73	1	53.0765	0.410122	0.459619
20	Con8 d9 skin	18.98	18.29	26.45	7.47	8.16
21	Con9 d9 skin	18.64	16.83	27.61	8.97	10.78
22	SLV7 d9 skin	17.38	18.11	24.01	6.63	5.9	1.18	-5.505	0.441351	45.4119	0.622254	1.01823
23	SLV8 d9 skin	17.61	18.21	26.99	9.38	8.78
24	SLV9 d9 skin	16.92	18.08	25.42	8.5	7.34
25	SR7 d9 skin	17.72	18.29	24.5	6.78	6.21	-0.813333	-4.5	1.75727	22.6274	0.187705	0.176777
26	SR8 d9 skin	18.22	16.18	25.37	7.15	9.19
27	SR9 d9 skin	18.26	16.23	25.17	6.91	8.94
28	Con10 d12 skin	17.14	18.1	23.79	6.65	5.69	0	-7.695	1	207.217	0.155563	0.254558
29	Con11 d12 skin	17.33	18.15	24.2	6.87	6.05
30	Con12 d12 skin	17.54	18.22	26.68	9.14	8.46
31	SLV10 d12 skin	17.57	17.46	26.12	8.55	8.66	1.48	-5.36833	0.358489	41.3075	0.519711	0.0424264
32	SLV11 d12 skin	17.74	18.17	25.38	7.64	7.21
33	SLV12 d12 skin	16.75	16.56	25.28	8.53	8.72
34	SR10 d12 skin	17.83	18.27	25.4	7.57	7.13	0.63	-7.08833	0.646176	136.082	0.157162	0.600111
35	SR11 d12 skin	16.87	18.2	24.15	7.28	5.95
36	SR12 d12 skin	17.15	18.12	24.47	7.32	6.35
37	Con13 d15 skin	17.1	18.1	24.59	7.49	6.49	0	-7.13833	1	140.881	0.273922	0.155027
38	Con14 d15 skin	17.52	18.22	24.47	6.95	6.25
39	Con15 d15 skin	17.42	18.18	24.72	7.3	6.54
40	SLV13 d15 skin	17.19	18.27	26.84	9.65	8.57	0.448333	-7.15	0.732889	142.025	0.176777	0.502046
41	SLV14 d15 skin	16.51	18.02	24.08	7.57	6.06
42	SLV15 d15 skin	17.02	18.07	24.84	7.82	6.77
43	SR13 d15 skin	17.44	18.2	25.85	8.41	7.65	0.943333	-6.365	0.52003	82.4244	0.311127	0.406325
44	SR14 d15 skin	17.81	18.15	25.01	7.2	6.86
45	SR15 d15 skin	17.29	18.17	25.26	7.97	7.09
46	Con16 d18 skin	16.57	18.27	25.16	8.59	6.89	0	-6.6	1	97.0059	0.282843	0.106066
47	Con17 d18 skin	16.63	18.13	23.96	7.33	5.83
48	Con18 d18 skin	17.45	18.14	25.18	7.73	7.04
49	SLV16 d18 skin	16.76	18.14	25.69	8.93	7.55	0.425	-7.065	0.744839	133.899	0.572756	0.523259
50	SLV17 d18 skin	16.75	18.17	24.3	7.55	6.13
51	SLV18 d18 skin	16.71	18.2	25.07	8.36	6.87
52	SR16 d18 skin	19.32	17.45	26.16	6.84	8.71	-0.83	-5.355	1.77769	40.9275	0.19799	0.707107
53	SR17 d18 skin	17.2	18.4	26.11	8.91	7.71
54	SR18 d18 skin	17.56	18.27	24.12	6.56	5.85
55	Con21 d21 skin	17.92	17.17	24.18	6.26	7.01	0	-6.155	1	71.259	0.59397	0.565685
56	Con26 d21 skin	17.54	18.09	25.9	8.36	7.81
57	Con29 d21 skin	16.56	18.04	24.08	7.52	6.04
58	SLV20 d21 skin	16.83	16.33	25.19	8.36	8.86	0.643333	-4.51	0.640232	22.7848	0.193993	0.275772
59	SLV21 d21 skin	17.08	16.51	25.76	8.68	9.25
60	SLV22 d21 skin	16.68	18.13	25.39	8.71	7.26
61	SR19 d21 skin	17.51	18.28	25.79	8.28	7.51	-0.195	-6.135	1.14472	70.2779	0.756604	0.113137
62	SR21 d21 skin	18.46	18.32	25.67	7.21	7.35
63	SR22 d21 skin	18.46	18.17	24.3	5.84	6.13
64	Con19 d24 skin	18.6	17.11	26.51	7.91	9.4	0	-7.07	1	134.364	0.148492	0.544472
65	Con20 d24 skin	17.7	18.22	24.33	6.63	6.11
66	Con22 d24 skin	18.49	18.45	25.33	6.84	6.88
67	SLV19 d24 skin	16.89	18.23	25.14	8.25	6.91	1.33167	-6.355	0.397309	81.8551	0.463069	0.424264
68	SLV23 d24 skin	18.38	18.41	25.92	7.54	7.51
69	SLV24 d24 skin	17.95	16.56	26.36	8.41	9.8
70	SR20 d24 skin	18.82	17.3	26.36	7.54	9.06	0.725	-7.11	0.604997	138.141	0.269072	0.417193
71	SR23 d24 skin	17.3	18.3	24.46	7.16	6.16
72	SR24 d24 skin	17.22	18.15	24.9	7.68	6.75
73	Con23 d30 skin	17.12	18.32	24.3	7.18	5.98	0	-4.335	1	20.182	0.430198	0.183303
74	Con24 d30 skin	18.37	16.87	25.94	7.57	9.07
75	Con25 d30 skin	17.87	17.01	26.2	8.33	9.19
76	Con27 d30 skin	18.49	16.93	26.36	7.87	9.43
77	Con28 d30 skin	17.37	18.3	25.31	7.94	7.01
78	SLV25 d30 skin	17.33	18.23	24.81	7.48	6.58	0.112	-6.845	0.925304	114.961	0.391535	0.19799
79	SLV28 d30 skin	17.14	18.21	25.07	7.93	6.86
80	SLV29 d30 skin	17.72	16.67	25.98	8.26	9.31
81	SLV30 d30 skin	18.39	16.43	25.15	6.76	8.72
82	SR25 d30 skin	16.86	16.46	25.86	9	9.4	0.448667	-4.12833	0.73272	17.4885	0.67159	0.595847
83	SR26 d30 skin	16.68	16.59	26.64	9.96	10.05
84	SR27 d30 skin	17.58	18.24	25.37	7.79	7.13
85	SR28 d30 skin	17.47	16.5	25.36	7.89	8.86

## Sheet: Horizontal
Num		1	2	3	4	6	7	8	9	10	11	12	13	14	15	16	17	18	19	20	21	22	23	24	25	26	27	28	29	30	31	32	33	34	35	36	37	38	39	40	41	42	43	44	45	46	47	48	49
Sample		Con1 d3 skin	Con2 d3 skin	Con3 d3 skin	SLV1 d3 skin	SLV3 d3 skin	SR1 d3 skin	SR2 d3 skin	SR3 d3 skin	Con4 d6 skin	Con5 d6 skin	Con6 d6 skin	SLV4 d6 skin	SLV5 d6 skin	SLV6 d6 skin	SR4 d6 skin	SR5 d6 skin	SR6 d6 skin	Con7 d9 skin	Con8 d9 skin	Con9 d9 skin	SLV7 d9 skin	SLV8 d9 skin	SLV9 d9 skin	SR7 d9 skin	SR8 d9 skin	SR9 d9 skin	Con10 d12 skin	Con11 d12 skin	Con12 d12 skin	SLV10 d12 skin	SLV11 d12 skin	SLV12 d12 skin	SR10 d12 skin	SR11 d12 skin	SR12 d12 skin	Con13 d15 skin	Con14 d15 skin	Con15 d15 skin	SLV13 d15 skin	SLV14 d15 skin	SLV15 d15 skin	SR13 d15 skin	SR14 d15 skin	SR15 d15 skin	Con16 d18 skin	Con17 d18 skin	Con18 d18 skin	SLV16 d18 skin
Ct value	GAPDH	20.54	19.42	18.6	19.34	20.15	18.34	19.25	19.52	18.24	17.31	18.37	16.54	17.6	18.15	17.57	16.65	18.38	17.59	18.98	18.64	17.38	17.61	16.92	17.72	18.22	18.26	17.14	17.33	17.54	17.57	17.74	16.75	17.83	16.87	17.15	17.1	17.52	17.42	17.19	16.51	17.02	17.44	17.81	17.29	16.57	16.63	17.45	16.76
	B-actin	17.7	16.39	18.16	18.24	17.36	18.29	16.98	17.15	18.28	18.23	18.27	17.99	16.16	18.25	18.2	18.24	18.28	18.13	18.29	16.83	18.11	18.21	18.08	18.29	16.18	16.23	18.1	18.15	18.22	17.46	18.17	16.56	18.27	18.2	18.12	18.1	18.22	18.18	18.27	18.02	18.07	18.2	18.15	18.17	18.27	18.13	18.14	18.14
	Pdgfb	31.77	29.45	28.35	28.32	29.96	26.62	27.93	28.3	26.73	26.19	27.35	23.25	26.03	26.96	26.29	25.57	26.34	25.64	26.45	27.61	24.01	26.99	25.42	24.5	25.37	25.17	23.79	24.2	26.68	26.12	25.38	25.28	25.4	24.15	24.47	24.59	24.47	24.72	26.84	24.08	24.84	25.85	25.01	25.26	25.16	23.96	25.18	25.69
ΔCt1 (GAPDH)		11.23	10.03	9.75	8.98	9.81	8.28	8.68	8.78	8.49	8.88	8.98	6.71	8.43	8.81	8.72	8.92	7.96	8.05	7.47	8.97	6.63	9.38	8.5	6.78	7.15	6.91	6.65	6.87	9.14	8.55	7.64	8.53	7.57	7.28	7.32	7.49	6.95	7.3	9.65	7.57	7.82	8.41	7.2	7.97	8.59	7.33	7.73	8.93
ΔCt2 (B-actin)		14.07	13.06	10.19	10.08	12.6	8.33	10.95	11.15	8.45	7.96	9.08	5.26	9.87	8.71	8.09	7.33	8.06	7.51	8.16	10.78	5.9	8.78	7.34	6.21	9.19	8.94	5.69	6.05	8.46	8.66	7.21	8.72	7.13	5.95	6.35	6.49	6.25	6.54	8.57	6.06	6.77	7.65	6.86	7.09	6.89	5.83	7.04	7.55
ΔΔCt1		0.893333	-0.306667	-0.586667	-1.35667	-0.526667	-2.05667	-1.65667	-1.55667	-1.84667	-1.45667	-1.35667	-3.62667	-1.90667	-1.52667	-1.61667	-1.41667	-2.37667	-2.28667	-2.86667	-1.36667	-3.70667	-0.956667	-1.83667	-3.55667	-3.18667	-3.42667	-3.68667	-3.46667	-1.19667	-1.78667	-2.69667	-1.80667	-2.76667	-3.05667	-3.01667	-2.84667	-3.38667	-3.03667	-0.686667	-2.76667	-2.51667	-1.92667	-3.13667	-2.36667	-1.74667	-3.00667	-2.60667	-1.40667
ΔΔCt2		1.63	0.62	-2.25	-2.36	0.16	-4.11	-1.49	-1.29	-3.99	-4.48	-3.36	-7.18	-2.57	-3.73	-4.35	-5.11	-4.38	-4.93	-4.28	-1.66	-6.54	-3.66	-5.1	-6.23	-3.25	-3.5	-6.75	-6.39	-3.98	-3.78	-5.23	-3.72	-5.31	-6.49	-6.09	-5.95	-6.19	-5.9	-3.87	-6.38	-5.67	-4.79	-5.58	-5.35	-5.55	-6.61	-5.4	-4.89
2^-ΔΔCt1		0.538369	1.23685	1.50177	2.56093	1.4406	4.16024	3.15287	2.94173	3.59668	2.74473	2.56093	12.3519	3.74942	2.88119	3.06666	2.66968	5.19335	4.87927	7.29378	2.57874	13.0562	1.94082	3.57184	11.7669	9.10505	10.753	12.8765	11.0553	2.29209	3.45017	6.48302	3.49833	6.80534	8.32048	8.09296	7.19336	10.459	8.20593	1.60956	6.80534	5.72258	3.80176	8.7949	5.15748	3.35582	8.03705	6.09095	2.65124
2^-ΔΔCt2		0.323088	0.650671	4.75683	5.1337	0.895025	17.2677	2.80889	2.44528	15.8895	22.3159	10.2674	145.009	5.93809	13.2691	20.393	34.5353	20.8215	30.4844	19.4271	3.16017	93.0542	12.6407	34.2968	75.0614	9.51366	11.3137	107.635	83.8652	15.7797	13.737	37.5307	13.1775	39.6706	89.8845	68.1197	61.8199	73.0089	59.7141	14.6213	83.2859	50.9143	27.6652	47.8352	40.7859	46.8507	97.6806	42.2243	29.6508
					2^-ΔΔCt1
					1	1.40932	2.47942
					1	1.11987	1.35974		1	1	1	1	1	1	1	1	1
					1	0.441351	1.75727		1.40932	1.11987	0.441351	0.358489	0.732889	0.744839	0.640232	0.397309	0.925304
					1	0.358489	0.646176		2.47942	1.35974	1.75727	0.646176	0.52003	1.77769	1.14472	0.604997	0.73272
					1	0.732889	0.52003
					1	0.744839	1.77769
					1	0.640232	1.14472
					1	0.397309	0.604997
					1	0.925304	0.73272
[truncated: 36 more columns]
